# Supplementary material for: Unveiling the mechanism of Pogostemon cablin (Blanco) Benth in treating heat illnesses via network pharmacology and molecular simulation
Source: PLoS One. 2025 Sep 8;20(9):e0331401. doi: 10.1371/journal.pone.0331401 (PMC12416687; doi:10.1371/journal.pone.0331401)
Supplement: S1 Table — (XLSX) [file pone.0331401.s001.xlsx]

## Sheet: S1 Table
S1 Table. Initial data of the study.
gene_name	HI1	HI2	HI3	HI4	HI5	HI6	HI7	HI8	HI9	HI10	HI11	NC1	NC2	NC3	NC4	NC5	NC6	NC7	NC8	NC9	NC10	NC11	NC12	NC13	NC14
hsa_circ_0116233	NA	NA	NA	NA	NA	NA	NA	NA	NA	NA	NA	NA	NA	NA	NA	NA	NA	NA	NA	NA	NA	NA	NA	NA	NA
THOC5	19.32	7.19	21.84	17.78	21.27	13.51	9.04	23.18	25.26	23.87	16.47	12.67	16.85	15.78	19.53	20.49	20.85	17.57	17.04	16.59	16.92	23.34	17.33	19.37	16.99
hsa_circ_0112498	NA	NA	NA	NA	NA	NA	NA	NA	NA	NA	NA	NA	NA	NA	NA	NA	NA	NA	NA	NA	NA	NA	NA	NA	NA
URS00008B813F	0	0	0	0	0	0	0	0	0	0	0	0	0	0	0	0	0	0	0.07	0	0	0	0	0	0
URS0001BEC2B9	0	0	0	0	0	0.1	0	0	0	0	0	0	0	0	0	0	0	0	0	0	0	0	0	0	0
IGLV3-13	0	0	0	0	0	0	1.14	0	0	0	0	0	0	0	0	1.2	0	0	0	2.89	0	0	0	1.13	0.97
hsa_circ_0039868	NA	NA	NA	NA	NA	NA	NA	NA	NA	NA	NA	NA	NA	NA	NA	NA	NA	NA	NA	NA	NA	NA	NA	NA	NA
LOC107987354	0	0	0	0	0	0	0	0	0	0	0.01	0	0	0	0	0	0	0	0	0	0	0	0	0	0
URS0001BCBD00	0.33	0	0.85	0.9	0.61	0.1	0.76	0.54	0.54	0.54	0.67	0.92	1.72	0.98	0.83	0.53	0	1.88	0.7	0.77	1.34	0	0.64	0.84	0
LOC105372411	0.05	0.31	0	0.02	0.04	0.07	0.04	0.02	0.04	0.02	0.08	0.07	0.06	0.26	0.05	0.1	0.04	0.07	0.13	0.05	0.06	0.1	0.11	0.08	0.06
hsa_circ_0089160	NA	NA	NA	NA	NA	NA	NA	NA	NA	NA	NA	NA	NA	NA	NA	NA	NA	NA	NA	NA	NA	NA	NA	NA	NA
STK24-AS1	0.81	0.73	0.84	0.74	0.99	1.67	0.22	1.62	0.78	1.07	1.14	0.87	0.83	1	1.36	1.57	0.85	1.26	2.26	0.6	0.99	2.1	1.08	0.8	1.04
URS0001BF4649	0.02	0	0	0	0	0	0	0	0	0	0	0	0	0	0	0	0	0	0	0	0	0	0	0	0
URS0000D5C57A	0	0	0.24	0.4	0.29	0.24	0	0	0	0.33	0	0.89	0.58	0	1.34	0.93	1.22	1.77	0.57	0	0.68	0.78	0.88	0	0.82
hsa_circ_0048972	NA	NA	NA	NA	NA	NA	NA	NA	NA	NA	NA	NA	NA	NA	NA	NA	NA	NA	NA	NA	NA	NA	NA	NA	NA
URS0001BF77F8	0.55	6.66	0.83	0	0	0.39	1.07	0.33	0.27	0.45	0	0.22	0.18	0.61	0.21	0.35	0.32	0.81	0	0.22	0.18	0.21	0.34	0.45	0.02
LOC105371932	1.98	2.53	2.41	2.14	0.93	2.02	2.09	3.71	2.01	2.63	4.61	8.89	4.98	10.02	4.24	4.41	8.53	6.72	6.92	4.42	5.78	3.9	6.13	4.31	3.64
CREBBP	60.62	99.98	126.3	106.75	99.76	46.6	84.68	95.52	105.11	108.28	77.09	48.53	57.21	63.13	63.89	65.27	68.79	54.4	58.45	64.62	62.99	94.27	69.69	83.4	66.25
CCDC117	5.66	65.61	25.48	31.12	4.5	7.73	40.51	6.8	5.57	9.94	6.42	7.07	9.39	12.16	8.39	8.51	8.03	10.67	10.53	9.02	9.56	9.34	9.1	9.42	6.97
URS00008B900E	0	7.69	0	0	0	0	0	0	0	0	0	0	0	0	0	0	0	0	0	0	0	0	0	0	0
hsa_circ_0027266	NA	NA	NA	NA	NA	NA	NA	NA	NA	NA	NA	NA	NA	NA	NA	NA	NA	NA	NA	NA	NA	NA	NA	NA	NA
URS0000E9EB1C	0.02	0.26	0.02	0.03	0	0	0.1	0.07	0	0.02	0.01	0.01	0.01	0.11	0.02	0.01	0.04	0.02	0.01	0.01	0.02	0.01	0.03	0.05	0.04
DNM2	81.07	153.48	105.87	146.7	82.87	56.56	119.06	103.95	104.46	108.81	79.33	69.76	90.33	86.53	95.06	94.13	92.03	98.86	80.97	79.53	72.13	88.77	88.62	90.23	74
URS0001BEDED4	0	0	0	0	0	0	0	0	0	0	0.02	0	0	0	0.03	0	0.02	0	0	0	0.02	0.02	0.03	0	0.02
URS0000E44270	0.3	1	0.42	0	0.18	0.4	0	0	0	0	0.65	0.16	0.69	0.69	0.17	0.25	0.54	0.24	0.32	0	0.41	0	1.63	0.67	1.66
PRDM16-DT	0.01	0.09	0.01	0.02	0.01	0	0.03	0.02	0.12	0.01	0	0.02	0.03	0.03	0	0.11	0.01	0.04	0.01	0.01	0	0.01	0	0	0.08
URS0001BDEC8E	0.02	0.05	0.07	0.05	0	0	0.02	0.05	0.09	0.02	0	0.13	0.04	0.26	0.07	0.09	0.1	0.05	0.06	0.06	0.07	0.07	0.07	0.17	0
LSR	6.17	4.51	9.35	9.26	3.14	3.21	6.43	13.3	7.27	6.25	8.69	15.94	13.45	22.78	11.89	14.05	15.17	17.1	10.23	11.47	10.73	12.81	15.42	12.01	10.89
hsa_circ_0038716	NA	NA	NA	NA	NA	NA	NA	NA	NA	NA	NA	NA	NA	NA	NA	NA	NA	NA	NA	NA	NA	NA	NA	NA	NA
hsa_circ_0040034	NA	NA	NA	NA	NA	NA	NA	NA	NA	NA	NA	NA	NA	NA	NA	NA	NA	NA	NA	NA	NA	NA	NA	NA	NA
URS0000D59979	0	0.02	0.02	0	0	0	0	0	0	0	0	0	0.03	0	0	0	0	0	0	0.01	0.05	0	0.01	0	0
LOC105372606	0.07	0.2	0	0.02	0.08	0	0.02	0.03	0.09	0.02	0.11	0.06	0.04	0.04	0.04	0	0.02	0	0	0	0.06	0.02	0.08	0.04	0.04
URS0001BD36D9	0	0	0	0	0	0	0	0	0	0	0	0	0	0	0	0	0	0	0	0	0	0	0	0	0
hsa_circ_0067617	NA	NA	NA	NA	NA	NA	NA	NA	NA	NA	NA	NA	NA	NA	NA	NA	NA	NA	NA	NA	NA	NA	NA	NA	NA
URS0001BEB938	0	0	0	0	0	0	0	0.01	0	0	0	0	0.01	0	0	0	0	0	0	0	0	0	0	0	0
URS0001BEE92F	0.05	0	0.09	0.03	0.09	0.03	0	0.03	0.1	0.12	0.05	0	0.07	0	0.03	0.05	0.06	0.02	0.02	0.03	0.01	0.09	0	0.03	0
HMBOX1	12.13	14.28	15.87	22.54	9.1	9.34	17.11	19.2	15.45	14.17	10.63	18.7	19.42	30.18	18.7	19.78	20.47	25.91	16.33	14.33	16.95	21.5	17.79	20.18	15.75
hsa_circ_0014638	NA	NA	NA	NA	NA	NA	NA	NA	NA	NA	NA	NA	NA	NA	NA	NA	NA	NA	NA	NA	NA	NA	NA	NA	NA
LOC105377280	0	0	0	0	0.02	0	0	0	0	0	0.02	0.02	0	0	0	0	0	0	0	0	0	0	0	0	0
SLC6A3	0.02	0.61	0	0.02	0	0.01	0	0	0.01	0	0	0.01	0	0.01	0	0.01	0.02	0	0.01	0	0.01	0	0.03	0	0
DCT	0.29	6.3	0.43	0.3	0.15	0.31	1.27	1.92	0.39	0.79	0.67	0.81	0.87	2.53	0.36	0.57	2.18	1.13	1.15	0.58	1.7	1.32	1.51	0.8	0.62
URS0000EF3AA7	0	0	0	0.01	0	0	0	0	0	0	0	0	0	0	0	0	0	0	0	0	0	0	0	0	0
hsa_circ_0016485	NA	NA	NA	NA	NA	NA	NA	NA	NA	NA	NA	NA	NA	NA	NA	NA	NA	NA	NA	NA	NA	NA	NA	NA	NA
hsa_circ_0083703	NA	NA	NA	NA	NA	NA	NA	NA	NA	NA	NA	NA	NA	NA	NA	NA	NA	NA	NA	NA	NA	NA	NA	NA	NA
URS0001BDFA65	0	0.03	0	0	0	0	0	0	0	0	0	0	0	0	0	0	0	0	0	0	0	0	0	0	0
hsa_circ_0057959	NA	NA	NA	NA	NA	NA	NA	NA	NA	NA	NA	NA	NA	NA	NA	NA	NA	NA	NA	NA	NA	NA	NA	NA	NA
URS00004A11F9	0	0.02	0.06	0.04	0	0	0	0.02	0.04	0.02	0	0.02	0.02	0.13	0.08	0	0.02	0.06	0.02	0.02	0	0	0.08	0.08	0
KRTAP4-3	0	0	0	0	0	0	0	0	0	0	0	0	0	0	0	0	0	0.05	0	0	0	0	0	0	0
URS0001BF9987	0	0.04	0	0	0	0.01	0.03	0.01	0	0	0.01	0.01	0.01	0	0	0	0	0	0.02	0	0.01	0	0.01	0	0
FBP1	8.03	4.85	4.67	9.5	5.36	4.75	3.4	7.75	5.91	8.09	5.02	9.02	6.55	6.78	6.85	11.03	5.45	11.84	8.6	5.19	7.51	6.17	10.22	8.41	6.13
hsa_circ_0105069	NA	NA	NA	NA	NA	NA	NA	NA	NA	NA	NA	NA	NA	NA	NA	NA	NA	NA	NA	NA	NA	NA	NA	NA	NA
URS0001BE6D49	0.19	0.51	0.73	0.68	0.68	0.93	0.35	0.65	0.39	0.38	0.54	0.4	0.7	0.71	0.56	0.28	0.41	0.24	0.46	0.47	0.72	0.68	0.52	0.43	0.54
URS0001BCC1AE	0.19	0	0.46	0.25	0.19	0.46	0.2	0.23	1.3	1.15	0.46	0.39	0.31	0.68	0.32	0.79	0.45	0.67	1.02	0.38	0.42	0.34	0.63	0.22	0.31
UAP1L1	4.13	1.08	3.17	2.51	1.61	1.55	1.79	3.17	3.59	2.44	2.19	3.52	3.54	5.23	3.84	5.69	4.43	5.33	4.99	2.89	3.69	3.42	4.71	2.95	3.96
SLAMF6	3.9	5.47	21.78	17.56	4.56	3	10.89	11.71	9.04	13.12	8.22	15.28	17.54	16.48	17.13	14.03	14.78	17.75	21.75	19.53	25.32	17.95	16.82	19.22	15.55
TBC1D3G	6.93	11.79	21.74	12.1	9.27	5.21	16.41	13.11	8.03	6.95	8.48	8.11	9.57	10.78	11.04	9.73	9.51	10.78	6.79	10.52	9.9	7.2	8.18	9.83	8.17
hsa_circ_0065785	NA	NA	NA	NA	NA	NA	NA	NA	NA	NA	NA	NA	NA	NA	NA	NA	NA	NA	NA	NA	NA	NA	NA	NA	NA
hsa_circ_0000335	NA	NA	NA	NA	NA	NA	NA	NA	NA	NA	NA	NA	NA	NA	NA	NA	NA	NA	NA	NA	NA	NA	NA	NA	NA
hsa_circ_0112811	NA	NA	NA	NA	NA	NA	NA	NA	NA	NA	NA	NA	NA	NA	NA	NA	NA	NA	NA	NA	NA	NA	NA	NA	NA
SLC25A33	0.4	0.59	0.53	0.74	0.21	0.27	0.6	0.51	0.44	0.34	0.46	0.75	0.6	0.92	0.51	0.47	0.62	0.57	0.7	0.56	0.53	0.48	0.69	0.67	0.67
hsa_circ_0038287	NA	NA	NA	NA	NA	NA	NA	NA	NA	NA	NA	NA	NA	NA	NA	NA	NA	NA	NA	NA	NA	NA	NA	NA	NA
LOC102725101	0	0	0.65	0	0	0	0.28	0	0.3	0	0	0	0	0.69	0	0	0.31	0	0	0	0.3	0.33	0	0	0
URS0001BFA8BE	0	0.08	0	0	0	0	0	0	0	0	0	0	0	0	0	0	0	0	0	0	0	0	0	0	0
URS000039738D	0	0	0.04	0.04	0	0	0	0	0.03	0	0	0	0	0	0	0	0.03	0	0	0	0.02	0	0.07	0	0
hsa_circ_0132185	NA	NA	NA	NA	NA	NA	NA	NA	NA	NA	NA	NA	NA	NA	NA	NA	NA	NA	NA	NA	NA	NA	NA	NA	NA
LOC105372136	0	0.13	0	0	0	0	0	0	0	0	0.11	0	0	0.06	0.13	0.06	0	0	0.07	0	0.11	0.06	0.32	0.08	0
LOC84214	0.04	1.77	1.26	0.03	0.49	0.03	0.01	0.02	0.03	0.1	0.39	0.19	0.09	0.5	0.14	0.49	0.11	0.05	0.55	0.51	0.68	0.14	0.15	0.69	0.36
URS0001BEB404	0	0.02	0	0.04	0	0	0.05	0	0	0	0	0	0.08	0.09	0	0.02	0	0.03	0.02	0.01	0	0.05	0	0	0
hsa_circ_0023538	NA	NA	NA	NA	NA	NA	NA	NA	NA	NA	NA	NA	NA	NA	NA	NA	NA	NA	NA	NA	NA	NA	NA	NA	NA
hsa_circ_0035524	NA	NA	NA	NA	NA	NA	NA	NA	NA	NA	NA	NA	NA	NA	NA	NA	NA	NA	NA	NA	NA	NA	NA	NA	NA
hsa_circ_0106779	NA	NA	NA	NA	NA	NA	NA	NA	NA	NA	NA	NA	NA	NA	NA	NA	NA	NA	NA	NA	NA	NA	NA	NA	NA
hsa_circ_0064030	NA	NA	NA	NA	NA	NA	NA	NA	NA	NA	NA	NA	NA	NA	NA	NA	NA	NA	NA	NA	NA	NA	NA	NA	NA
URS0001BD3B19	0	0	0	0	0	0.22	0	0.28	0.54	0.29	0.45	0.24	0.25	0.85	0.27	0	0.28	0	0.51	0.46	0.53	0.59	0.52	0.54	0.25
URS0000E08BD7	0	0	0	0	0	0	0	0	0	0	0	0	0	0	0	0	0	0	0	0.09	0	0	0	0	0
URS0001BCC0FE	0	0	0.01	0.01	0	0	0	0	0	0	0.01	0	0	0	0	0	0	0	0	0	0	0	0	0	0
hsa_circ_0019605	NA	NA	NA	NA	NA	NA	NA	NA	NA	NA	NA	NA	NA	NA	NA	NA	NA	NA	NA	NA	NA	NA	NA	NA	NA
ANGEL2	9.68	5.87	10.12	10.51	4.88	5.59	5.77	12.62	8.43	11.86	10.35	17.75	12.8	19.77	13.42	14.22	19.51	16.25	15.13	10.95	15.43	12.95	11.78	14.73	11.11
TMEM179B	15.22	9.21	20.85	26.07	13.06	10.87	12.22	16.89	17.55	21.17	18.4	19.06	27.7	21.85	23.72	23.06	23.5	24.96	24.29	22.46	22.9	24.37	23.56	26.15	23.95
LOC105371060	0.06	0.94	0.04	0.04	0.28	0.27	0.03	0.08	0.1	0.03	0.12	0.06	0.69	0.45	0.08	0.73	0.24	0.36	0.06	0.57	0.11	0.04	0.5	0.06	0.6
LOC101928429	14.17	9.32	8.36	8.74	12.76	11.81	5.54	12.94	20.6	17.62	12.57	9.26	9.6	10.41	12.64	17.38	12.76	15.77	9.2	9.47	7.6	9.29	9.71	11.53	10.54
RBM20	0.01	0.03	0.05	0.07	0.02	0.03	0.04	0.05	0.02	0.04	0.04	0.06	0.11	0.1	0.08	0.05	0.08	0.06	0.02	0.02	0.06	0.05	0.04	0.05	0.01
URS0001BDE980	0	0.03	0	0.03	0	0	0	0	0	0	0	0	0	0	0	0	0	0	0	0.02	0	0	0.03	0.03	0.03
URS0000D5951E	0.23	0.09	0.2	0	0.23	0.22	0.04	0.32	0.28	0.32	0.36	0.19	0.3	0.36	0.37	0.25	0.24	0.34	0.31	0.09	0.43	0.37	0.23	0.19	0.32
CALCOCO1	35.14	16.17	33.88	36.78	30.25	13.29	17.54	36.15	40.36	39.73	30.07	24.13	34.83	34.17	32.72	33.45	37	33.77	27.73	32.59	31.86	35.5	30.53	37.2	35.14
URS0001BF2820	0	0	0	0	0	0	0	0	0	0	0	0	0	0.75	0	0	0.1	0	0	0	0	0	0	0	0
hsa_circ_0079337	NA	NA	NA	NA	NA	NA	NA	NA	NA	NA	NA	NA	NA	NA	NA	NA	NA	NA	NA	NA	NA	NA	NA	NA	NA
MED12	7.96	13.92	22.46	19.91	22.73	9.29	9.48	29.07	25.15	18.91	13.54	12.27	20.11	14.8	10.7	27.41	13.01	17.47	21.49	20.46	20.49	35.44	19.23	20.02	20.86
URS0000EB432C	0	0	0.11	0	0	0	0.1	0.11	0	0	0.09	0	0	0	0	0	0	0	0	0	0	0	0	0	0
TPI1P2	0.38	0.44	0.15	0.33	0.33	0.38	0.48	0.6	0.65	0.69	0.25	0.6	0.21	0.23	0.5	0.31	0.91	0.23	0.14	0.38	0.21	0.23	0.28	0.37	0.28
hsa_circ_0012239	NA	NA	NA	NA	NA	NA	NA	NA	NA	NA	NA	NA	NA	NA	NA	NA	NA	NA	NA	NA	NA	NA	NA	NA	NA
URS0001BF8F68	0.08	0.05	0.06	0.17	0.06	0.02	0.02	0.12	0.27	0.06	0.09	0.1	0.1	0.12	0.26	0.23	0.08	0.09	0.21	0.17	0.19	0.13	0.09	0.24	0.13
URS0001BCD4B8	0	0.26	0	0	0.23	0	0.5	0.28	0	0	0	0	0	0	0	0	0	0	0	0	0	0	0	0	0.24
URS0001BD65BF	0	0.14	0	0	0	0	0	0	0	0	0.01	0	0	0	0	0	0.02	0	0.01	0	0	0	0.01	0	0.01
URS0000E9C310	0	0.26	0	0	0	0	0	0	0	0	0	0	0	0	0	0	0	0	0	0	0	0	0	0	0
URS0001BF4D54	0.16	0.28	0.1	0	0.08	0	0	0.19	0.09	0.1	0.08	0.08	0.09	0	0.09	0	0.1	0.1	0.09	0.08	0.09	0	0	0.09	0
URS00008BCB7C	0.15	0.59	0.36	0.28	0.24	0.11	0.15	0.16	0.28	0.19	0.27	0.1	0.24	0.12	0.24	0.11	0.21	0.07	0.13	0.27	0.26	0.21	0.16	0.29	0.07
PPA1	4.41	7.28	5.67	4.28	1.72	14.17	8.49	7.13	3.96	3.79	6.02	9.45	5.18	9.63	7.44	6.81	8.36	8.98	8.88	6.64	6.87	4.95	5.84	5.44	6.54
URS0001BF3200	0.03	0	0	0	0	0	0	0	0	0	0	0	0	0	0	0	0	0.1	0	0	0.03	0	0	0	0
hsa_circ_0003544	NA	NA	NA	NA	NA	NA	NA	NA	NA	NA	NA	NA	NA	NA	NA	NA	NA	NA	NA	NA	NA	NA	NA	NA	NA
AGGF1	4.04	3.84	4.05	5.4	1.99	3.58	3.76	4.52	5.3	5.63	4.56	8.07	5.68	7.07	7.6	6.66	6.25	6.17	6.5	5.95	5.92	6.06	5.7	4.83	5.01
URS0001BD92FA	0.11	0	0.07	0	0.12	0	0	0	0	0.14	0.22	0	0	0	0.06	0	0.14	0	0	0	0.13	0	0	0	0
hsa_circ_0103774	NA	NA	NA	NA	NA	NA	NA	NA	NA	NA	NA	NA	NA	NA	NA	NA	NA	NA	NA	NA	NA	NA	NA	NA	NA
URS0001BE4B20	0.04	0.12	0.04	0.01	0.07	0.08	0	0	0.04	0.01	0	0.01	0.01	0	0	0.01	0.01	0	0	0	0.01	0	0	0.01	0.01
hsa_circ_0113148	NA	NA	NA	NA	NA	NA	NA	NA	NA	NA	NA	NA	NA	NA	NA	NA	NA	NA	NA	NA	NA	NA	NA	NA	NA
URS0001BCBC1A	0	0.14	0	0.09	0.02	0	0.02	0	0.08	0	0	0	0	0.03	0	0.12	0.01	0	0	0.01	0	0.06	0.16	0.18	0
BDP1	2.24	5.57	4.37	5.09	1.63	1.83	5.23	6	3.18	3.57	3.2	5.63	5.87	6.93	5.49	4.93	5.93	7.18	7.26	4.8	6.04	5.28	5.48	4.6	3.74
RAPH1	0.37	0.34	0.68	0.32	0.21	0.14	0.19	0.5	0.57	0.45	0.37	0.63	0.39	0.68	0.36	0.95	0.51	0.5	0.98	0.35	1.05	0.55	0.64	0.9	0.71
hsa_circ_0094528	NA	NA	NA	NA	NA	NA	NA	NA	NA	NA	NA	NA	NA	NA	NA	NA	NA	NA	NA	NA	NA	NA	NA	NA	NA
hsa_circ_0035121	NA	NA	NA	NA	NA	NA	NA	NA	NA	NA	NA	NA	NA	NA	NA	NA	NA	NA	NA	NA	NA	NA	NA	NA	NA
URS0001BDF386	0.02	0	0.01	0	0	0	0	0	0	0	0.01	0.02	0	0.02	0.06	0.04	0	0	0.01	0.03	0	0	0.02	0	0
URS00008C390D	0	0	0	0	0	0	0	0	0	0	0	0	0	0	0	0	0	0	0	0	0	0	0	0	0
RDH11	5.99	7.01	13.54	11.52	5.6	6.24	10.37	8.92	7.25	8.69	10.91	11.84	13.08	13.87	11.87	12.93	12.85	13.72	14.29	11.21	13.45	11.89	13.58	12.52	12.47
URS0001BD6AAF	0	0	0.03	0	0	0.02	0	0	0	0	0	0.08	0	0.13	0	0.02	0	0	0	0	0.09	0	0	0	0.01
URS0001BE9F71	0.02	0	0.02	0.01	0.02	0.28	0	0.05	0.01	0.02	0.03	0	0	0	0	0.01	0.02	0	0.01	0.01	0	0	0	0.02	0.05
URS0001BCE9D3	0	0	0	0	0	0	0	0.12	0	0	0	0.11	0	0	0	0	0	0	0	0	0.12	0.13	0.12	0	0.04
PRG1	0.32	0.2	0.05	0.02	0.03	0.12	0.4	0	0.19	0	0.15	0	0.03	0.03	0	0.3	0.02	0.02	0	0.09	0.06	0.04	0.03	0.06	0.13
DGAT2	80.67	1.74	42.89	61.65	85.92	18.73	10.63	81.76	102.75	102.77	38.49	19.87	38.13	33.97	63.11	59.02	67.82	30.55	30.85	45.6	43.2	70.84	57.5	47.14	48.83
hsa_circ_0011786	NA	NA	NA	NA	NA	NA	NA	NA	NA	NA	NA	NA	NA	NA	NA	NA	NA	NA	NA	NA	NA	NA	NA	NA	NA
LINC00208	0	0.03	0	0	0	0	0	0	0	0	0	0	0	0	0.03	0	0	0	0	0	0	0	0	0	0
hsa_circ_0075775	NA	NA	NA	NA	NA	NA	NA	NA	NA	NA	NA	NA	NA	NA	NA	NA	NA	NA	NA	NA	NA	NA	NA	NA	NA
hsa_circ_0035294	NA	NA	NA	NA	NA	NA	NA	NA	NA	NA	NA	NA	NA	NA	NA	NA	NA	NA	NA	NA	NA	NA	NA	NA	NA
hsa_circ_0065475	NA	NA	NA	NA	NA	NA	NA	NA	NA	NA	NA	NA	NA	NA	NA	NA	NA	NA	NA	NA	NA	NA	NA	NA	NA
URS0001BF2A0F	0.02	0.01	0	0.02	0.04	0	0	0	0.13	0.12	0.07	0.16	0.14	0.29	0.16	0.07	0.26	0.19	0.08	0.1	0.16	0.29	0.16	0.2	0.05
URS0001BE8589	0.42	0.98	1.03	1.66	0.17	0.5	0.46	0.8	1.55	1.23	1.23	1.76	0.82	1.84	1.53	0.71	1.11	1.1	1.65	2.2	2.76	0.92	1.51	1.76	1.1
hsa_circ_0044926	NA	NA	NA	NA	NA	NA	NA	NA	NA	NA	NA	NA	NA	NA	NA	NA	NA	NA	NA	NA	NA	NA	NA	NA	NA
URS0001BDE4F4	0	0	0	0	0	0	0	0.14	0	0	0	0	0	0	0	0	0	0	0	0	0	0	0	0	0
URS0001BE6C7B	0	0	0	0	0	0	0	0	0.03	0	0	0	0	0	0	0	0	0	0	0.03	0	0	0	0	0
URS00008BF67E	0	0.04	0	0	0	0	0	0	0	0	0	0	0	0	0	0	0	0	0	0	0	0	0	0	0
hsa_circ_0036847	NA	NA	NA	NA	NA	NA	NA	NA	NA	NA	NA	NA	NA	NA	NA	NA	NA	NA	NA	NA	NA	NA	NA	NA	NA
URS0001BDAC1E	0	0.07	0	0	0	0	0	0	0	0	0	0	0	0.14	0	0	0.07	0	0.06	0.06	0	0	0	0	0
URS0001BCFD9A	0	0	0	0	0	0	0	0	0	0	0.03	0	0.02	0	0	0.02	0	0	0.02	0	0	0	0	0.03	0.04
URS0001BD952D	0	0	0	0	0	0	0	0	0	0	0	0	0	0	0	0	0	0	0	0	0	0	0	0	0
hsa_circ_0103819	NA	NA	NA	NA	NA	NA	NA	NA	NA	NA	NA	NA	NA	NA	NA	NA	NA	NA	NA	NA	NA	NA	NA	NA	NA
hsa_circ_0003661	NA	NA	NA	NA	NA	NA	NA	NA	NA	NA	NA	NA	NA	NA	NA	NA	NA	NA	NA	NA	NA	NA	NA	NA	NA
URS0001BD5600	0.04	0.02	0.03	0.03	0.03	0	0.02	0.01	0	0.07	0.03	0.04	0.02	0	0.03	0.02	0.05	0.01	0.02	0.01	0.05	0.06	0.04	0.07	0.02
URS0001BF98AA	0	0.21	0.07	0	0.06	0	0.06	0.07	0	0	0	0.06	0	0.07	0	0	0	0	0	0	0	0.07	0	0	0
URS0000EEFC80	0	0	0	0.02	0	0	0	0.02	0.02	0	0	0	0.06	0.02	0	0	0	0.02	0.02	0.04	0.02	0.02	0.02	0	0.02
N4BP1	27.78	4.28	27.41	25.66	25.09	34.84	11.97	28.19	30.21	34.55	26.65	14	19.5	19.08	27.89	21.81	25.14	16.42	22.3	22.51	19.54	38.93	24.62	26.94	27.76
hsa_circ_0001018	NA	NA	NA	NA	NA	NA	NA	NA	NA	NA	NA	NA	NA	NA	NA	NA	NA	NA	NA	NA	NA	NA	NA	NA	NA
hsa_circ_0019178	NA	NA	NA	NA	NA	NA	NA	NA	NA	NA	NA	NA	NA	NA	NA	NA	NA	NA	NA	NA	NA	NA	NA	NA	NA
hsa_circ_0023008	NA	NA	NA	NA	NA	NA	NA	NA	NA	NA	NA	NA	NA	NA	NA	NA	NA	NA	NA	NA	NA	NA	NA	NA	NA
hsa_circ_0080542	NA	NA	NA	NA	NA	NA	NA	NA	NA	NA	NA	NA	NA	NA	NA	NA	NA	NA	NA	NA	NA	NA	NA	NA	NA
URS0001BCA8C0	0	0.01	0	0.02	0.02	0	0	0.02	0	0	0.03	0.02	0	0.02	0.01	0.05	0	0	0.05	0	0.02	0	0	0	0.02
hsa_circ_0075900	NA	NA	NA	NA	NA	NA	NA	NA	NA	NA	NA	NA	NA	NA	NA	NA	NA	NA	NA	NA	NA	NA	NA	NA	NA
hsa_circ_0046862	NA	NA	NA	NA	NA	NA	NA	NA	NA	NA	NA	NA	NA	NA	NA	NA	NA	NA	NA	NA	NA	NA	NA	NA	NA
URS0001BE58CB	0.03	0	0	0	0	0	0	0.04	0	0	0	0	0	0	0	0	0.04	0.04	0	0	0	0	0	0	0.03
URS0001BCCC28	0	0.01	0	0	0	0	0	0	0	0	0	0	0	0	0	0	0	0	0	0	0	0	0	0	0
KLRK1-AS1	0.23	1.39	0.9	0.48	0.2	0.13	0.76	0.13	0.28	0.33	0.19	0.32	0.46	0.49	0.3	0.33	0.38	0.61	0.48	0.36	0.4	0.23	0.39	0.35	0.46
URS0000D5BE68	0	0.13	0	0	0.02	0.02	0	0.03	0.04	0	0.01	0	0	0.1	0	0	0.02	0	0.02	0	0	0	0	0	0.06
MAF	3.06	9.96	11.75	19.54	1.74	4.15	13.17	6.24	3.28	3.04	3.73	7.63	9.47	6.54	11.49	8.25	9.76	9.33	8.29	9.33	8.78	7.52	6.18	8.02	5.52
hsa_circ_0101798	NA	NA	NA	NA	NA	NA	NA	NA	NA	NA	NA	NA	NA	NA	NA	NA	NA	NA	NA	NA	NA	NA	NA	NA	NA
hsa_circ_0063106	NA	NA	NA	NA	NA	NA	NA	NA	NA	NA	NA	NA	NA	NA	NA	NA	NA	NA	NA	NA	NA	NA	NA	NA	NA
hsa_circ_0042254	NA	NA	NA	NA	NA	NA	NA	NA	NA	NA	NA	NA	NA	NA	NA	NA	NA	NA	NA	NA	NA	NA	NA	NA	NA
hsa_circ_0085162	NA	NA	NA	NA	NA	NA	NA	NA	NA	NA	NA	NA	NA	NA	NA	NA	NA	NA	NA	NA	NA	NA	NA	NA	NA
URS0001BE7202	0	0	0	0.04	0	0.03	0	0.07	0	0	0	0	0	0	0	0	0.07	0	0.03	0	0	0	0	0.04	0
ADM2	0.33	0.24	0.18	0.14	0.2	0.34	0.08	0.35	0.36	0.15	0.62	0.42	0.25	0.38	0.26	0.4	0.48	0.34	0.23	0.28	0.28	0.34	0.22	0.21	0.27
URS0001BCDB9C	0.19	0.18	0.52	0.19	0.18	0.2	0.17	0.35	0.7	0.27	0.39	0.28	0.36	0.45	0.23	0.58	0.52	0.68	0.56	0.8	0.31	0.48	0.52	0.34	0.67
URS0000EB64DE	0.19	0.36	0.2	0.69	0.11	0	0.59	0.65	0.1	0.57	0.09	0.37	0.29	0.24	0	0.65	0	0.5	0.21	0.61	0	0.32	0.12	0.13	0.31
hsa_circ_0027851	NA	NA	NA	NA	NA	NA	NA	NA	NA	NA	NA	NA	NA	NA	NA	NA	NA	NA	NA	NA	NA	NA	NA	NA	NA
LOC105378998	0	0.01	0.2	0.04	0.02	0.06	0.02	0.09	0.02	0.04	0.03	0.07	0.02	0.01	0	0.03	0.01	0.02	0.11	0.02	0.02	0.11	0.11	0.03	0.03
KCNH3	1.3	0.18	2.36	1.46	0.72	0.15	0.58	2.56	1.4	1.42	1.47	0.84	1.19	0.84	1.06	1.18	1.08	0.67	0.72	1.45	1.03	0.79	1.48	0.62	0.95
hsa_circ_0033595	NA	NA	NA	NA	NA	NA	NA	NA	NA	NA	NA	NA	NA	NA	NA	NA	NA	NA	NA	NA	NA	NA	NA	NA	NA
LINC01572	2.04	1.84	1.69	1.79	0.91	1.89	2.21	3.86	1.69	3.24	1.7	3.67	2.81	5.1	2.31	2.41	3.5	4.4	3.05	1.54	3.67	3.94	3.9	2.19	2.68
hsa_circ_0133602	NA	NA	NA	NA	NA	NA	NA	NA	NA	NA	NA	NA	NA	NA	NA	NA	NA	NA	NA	NA	NA	NA	NA	NA	NA
LOC107986058	0	0	0	0	0	0	0	0.07	0	0	0.03	0.02	0.03	0.04	0	0.01	0.01	0	0	0	0	0.01	0.03	0.17	0.03
hsa_circ_0123178	NA	NA	NA	NA	NA	NA	NA	NA	NA	NA	NA	NA	NA	NA	NA	NA	NA	NA	NA	NA	NA	NA	NA	NA	NA
MAGI3	0.55	0.45	0.67	0.41	0.05	0.18	0.78	0.95	0.34	0.25	0.5	0.96	0.66	2.78	0.67	0.33	0.95	2.51	0.39	0.57	0.58	2.65	0.58	0.88	0.43
hsa_circ_0060295	NA	NA	NA	NA	NA	NA	NA	NA	NA	NA	NA	NA	NA	NA	NA	NA	NA	NA	NA	NA	NA	NA	NA	NA	NA
hsa_circ_0087621	NA	NA	NA	NA	NA	NA	NA	NA	NA	NA	NA	NA	NA	NA	NA	NA	NA	NA	NA	NA	NA	NA	NA	NA	NA
hsa_circ_0007326	NA	NA	NA	NA	NA	NA	NA	NA	NA	NA	NA	NA	NA	NA	NA	NA	NA	NA	NA	NA	NA	NA	NA	NA	NA
URS00004A7700	0	0	0	0.14	0	0	0.18	0	0	0	0	0	0.01	0	0	0	0	0	0	0	0	0.16	0.01	0	0
hsa_circ_0067074	NA	NA	NA	NA	NA	NA	NA	NA	NA	NA	NA	NA	NA	NA	NA	NA	NA	NA	NA	NA	NA	NA	NA	NA	NA
hsa_circ_0104197	NA	NA	NA	NA	NA	NA	NA	NA	NA	NA	NA	NA	NA	NA	NA	NA	NA	NA	NA	NA	NA	NA	NA	NA	NA
hsa_circ_0088012	NA	NA	NA	NA	NA	NA	NA	NA	NA	NA	NA	NA	NA	NA	NA	NA	NA	NA	NA	NA	NA	NA	NA	NA	NA
URS0001BD4003	0	0.02	0	0.01	0.04	0.01	0	0.04	0.04	0	0.02	0	0.06	0.02	0.02	0.02	0.03	0.02	0.01	0.05	0.02	0.01	0.01	0	0.03
URS0001BE6E9C	0	0	0	0	0	0	0	0	0	0	0	0	0	0	0	0	0	0	0.21	0	0	0	0	0	0.2
hsa_circ_0028871	NA	NA	NA	NA	NA	NA	NA	NA	NA	NA	NA	NA	NA	NA	NA	NA	NA	NA	NA	NA	NA	NA	NA	NA	NA
URS0001BF4C9F	0.11	0.17	0.1	0.16	0.16	0.13	0.1	0.14	0.08	0.21	0.07	0.13	0.03	0.09	0.12	0.14	0.13	0.09	0.17	0.17	0.15	0.24	0.11	0.22	0.12
hsa_circ_0117037	NA	NA	NA	NA	NA	NA	NA	NA	NA	NA	NA	NA	NA	NA	NA	NA	NA	NA	NA	NA	NA	NA	NA	NA	NA
URS0000781DCC	0	0.1	0	0.12	0	0	0	0.05	0	0.11	0	0	0	0.05	0.05	0	0	0	0.13	0.09	0.1	0.05	0.05	0	0.1
HMGA2	1.11	4.71	0.8	1.64	1.76	5.95	0.92	0.97	1.66	0.75	2.01	1.19	1.95	2.53	0.12	2.52	2.74	1.37	0.16	2.07	2.01	1.43	1.11	1.73	0.67
URS0001BEB4FC	0	0.22	0.47	0	0	0	0	0	0	0	0	0.08	0	0	0	0	0	0	0.08	0	0	0	0	0	0
URS0001BDF919	0.14	0.08	0.02	0.13	0.15	0.07	0.08	0.11	0.16	0.17	0.23	0.07	0.08	0.35	0	0	0	0.04	0.31	0.14	0.15	0	0	0.08	0
TGIF2	5.13	3.24	6.71	8.73	2.15	5.42	5.86	6.95	3.61	4.7	5.16	8.07	6.1	9.53	7.19	7.34	9.32	7.85	9.32	6.99	7.59	7.21	8.19	6.91	6.73
URS0001BDAD38	0	0.04	0.05	0.06	0	0.04	0	0	0	0.07	0.02	0.04	0	0	0.02	0.02	0.02	0.02	0.02	0.04	0.02	0	0.02	0.02	0.02
URS0000E938E9	0	0	0	0.01	0	0	0	0	0	0	0	0	0	0	0	0	0	0	0	0	0	0	0	0	0
URS0001BDD354	0	0	0	0.02	0	0	0.02	0.02	0	0	0	0	0	0	0	0	0	0.02	0	0	0	0.02	0	0	0
LOC105374498	0.24	0.16	0.05	0.24	0.2	0.17	0.11	0.4	0.39	0.42	0.41	0.06	0.23	0.21	0.08	0.06	0.08	0.1	0.16	0.08	0	0.18	0.22	0.2	0.13
LOC102723608	1.21	1.04	2	1.56	1.49	1.17	1.77	1.74	1.77	2.09	2.33	0.94	1.23	1.36	2.34	1.38	1.47	1.25	0.94	1.12	1.57	1.53	1.29	1.38	1.19
hsa_circ_0089199	NA	NA	NA	NA	NA	NA	NA	NA	NA	NA	NA	NA	NA	NA	NA	NA	NA	NA	NA	NA	NA	NA	NA	NA	NA
URS00008B5B69	0	0.03	0	0	0	0	0	0	0	0	0	0	0	0	0	0	0	0	0	0	0	0	0	0	0
hsa_circ_0099587	NA	NA	NA	NA	NA	NA	NA	NA	NA	NA	NA	NA	NA	NA	NA	NA	NA	NA	NA	NA	NA	NA	NA	NA	NA
URS0001BCCCFA	0	0	0.04	0	0.03	0	0	0	0	0	0.03	0.03	0.03	0	0	0	0	0	0	0	0	0	0	0	0
LOC107986088	0.03	0.07	0.08	0.1	0.04	0.02	0.07	0.07	0.1	0.02	0.02	0.04	0.03	0.03	0.02	0.06	0.01	0.01	0.09	0.06	0.1	0.03	0.01	0.06	0.07
URS0000E996C8	0.06	0	0	0	0	0	0.13	0	0	0	0	0	0.06	0	0	0	0.07	0	0	0	0	0	0.07	0	0
hsa_circ_0021778	NA	NA	NA	NA	NA	NA	NA	NA	NA	NA	NA	NA	NA	NA	NA	NA	NA	NA	NA	NA	NA	NA	NA	NA	NA
SPACA7	0	0	0	0	0	0.04	0	0	0	0	0	0	0	0	0	0	0	0	0	0	0	0	0	0	0
LOC105370269	0.03	0.34	0.04	0.09	0.03	0.06	0.06	0.1	0.05	0.21	0.04	0.08	0.07	0.12	0.07	0.02	0.1	0.09	0.06	0.05	0.06	0.06	0.11	0.11	0.05
hsa_circ_0108791	NA	NA	NA	NA	NA	NA	NA	NA	NA	NA	NA	NA	NA	NA	NA	NA	NA	NA	NA	NA	NA	NA	NA	NA	NA
URS0001BD89A7	0	0.08	0	0.19	0	0	0.1	0	0	0	0.04	0	0.06	0	0	0.06	0	0.06	0.04	0	0.05	0	0	0	0.05
URS0000D57F16	0.05	0.2	0.04	0	0	0	0.09	0.1	0.02	0	0.07	0.14	0.29	0.33	0	0.08	0.1	0.06	0.15	0.15	0.14	0.14	0.08	0.1	0.15
URS0001BF6DA5	0.38	0	0.22	0	0	0	0.15	0	0.12	0	0.28	0.32	0.27	0.38	0	0.17	0.1	0	0.23	0.4	0.17	0	0.28	0	0.24
URS0001BE789C	0.06	0	0	0	0	0	0	0	0.14	0	0.06	0.19	0	0	0	0	0	0	0	0	0	0.07	0	0.07	0
LOC105375911	0.44	0.61	0.69	0.5	0.3	0.36	0.28	1.27	0.48	0.54	0.9	1.07	1.26	2.56	0.78	1.4	2.8	1.14	1.59	0.91	1.39	1.06	1.74	1.26	0.66
URS0001BE0503	0.02	0.07	0	0.03	0.01	0.01	0.01	0	0	0.01	0.02	0	0.09	0	0.05	0.02	0	0.05	0	0.02	0	0.02	0.04	0.03	0.04
hsa_circ_0091974	NA	NA	NA	NA	NA	NA	NA	NA	NA	NA	NA	NA	NA	NA	NA	NA	NA	NA	NA	NA	NA	NA	NA	NA	NA
hsa_circ_0003201	NA	NA	NA	NA	NA	NA	NA	NA	NA	NA	NA	NA	NA	NA	NA	NA	NA	NA	NA	NA	NA	NA	NA	NA	NA
URS0001BEC228	0	0	0	0	0	0	0	0	0	0	0.15	0	0	0	0	0	0	0	0	0	0	0	0	0	0
URS0001BEE793	0	0	0	0	0	0	0	0	0	0	0	0	0	0	0	0.01	0	0	0	0	0	0	0	0	0
DDX24	15.29	22.38	26.49	20.5	7.67	10.62	19.55	26.41	15.28	19.09	16.32	39.45	27.44	34.83	31.1	27.63	38.99	29.12	36.6	25.34	29.7	39.91	37.98	34.27	32.01
hsa_circ_0039040	NA	NA	NA	NA	NA	NA	NA	NA	NA	NA	NA	NA	NA	NA	NA	NA	NA	NA	NA	NA	NA	NA	NA	NA	NA
hsa_circ_0047499	NA	NA	NA	NA	NA	NA	NA	NA	NA	NA	NA	NA	NA	NA	NA	NA	NA	NA	NA	NA	NA	NA	NA	NA	NA
URS0000EB5800	0	0.03	0.05	0.02	0.01	0	0	0	0	0	0.02	0	0.01	0	0.01	0	0	0	0	0	0	0	0	0.01	0
URS0001A0A2E7	2.33	4.65	5.82	3.93	0.77	2.56	1.02	8.04	3.49	2.78	4.14	8.7	8.87	9.27	4.34	10.91	6.12	10.8	2.29	2.53	1.14	8.72	9.71	2.86	3.97
EIF4A1	72.75	55.43	67.35	77.29	29.65	40.84	54.22	68.46	62.49	66.02	53.17	79.2	69.47	89.56	80.3	91.12	66.73	91.52	95.66	68.16	75.74	78.19	86.1	89.47	75
LOC105374921	0.01	0.02	0.04	0.02	0.02	0.02	0.01	0.03	0.01	0.02	0.03	0.01	0.02	0.02	0.01	0.03	0.03	0.02	0.01	0.01	0.01	0.02	0.01	0.02	0.03
URS0000D5D90E	0.18	0.23	0.37	0.35	0.19	0.21	0.19	0.37	0.28	0.25	0.27	0.37	0.25	0.39	0.46	0.42	0.45	0.53	0.33	0.28	0.4	0.27	0.21	0.31	0.45
hsa_circ_0025296	NA	NA	NA	NA	NA	NA	NA	NA	NA	NA	NA	NA	NA	NA	NA	NA	NA	NA	NA	NA	NA	NA	NA	NA	NA
URS0000D586F7	0	0.1	0.06	0.06	0.02	0.02	0.03	0	0.03	0.07	0.12	0.12	0	0.07	0.07	0	0.1	0.17	0.1	0	0.03	0.11	0.03	0.11	0.05
URS00008B57F5	0.24	0.21	0.04	0.12	0	0	0.07	0	0.12	0.17	0	0.12	0.24	0	0.28	0	0.24	0.08	0.2	0.11	0.21	0	0.02	0	0
URS0001BF4B62	0	0.23	0	0	0	0	0	0	0	0	0	0	0	0	0	0	0	0	0	0	0	0	0	0	0
URS0001BEC334	0.3	0.66	0.82	0.47	0.83	0.32	0.5	0.68	0.55	0.69	0.54	0.67	0.78	0.88	0.39	0.6	0.83	0.83	0.5	0.98	0.54	0.41	0.52	0.81	0.72
URS0000EBDB5E	0	0.04	0	0	0	0	0	0	0	0	0	0	0	0	0	0	0	0	0	0	0	0	0	0	0
hsa_circ_0018911	NA	NA	NA	NA	NA	NA	NA	NA	NA	NA	NA	NA	NA	NA	NA	NA	NA	NA	NA	NA	NA	NA	NA	NA	NA
hsa_circ_0086490	NA	NA	NA	NA	NA	NA	NA	NA	NA	NA	NA	NA	NA	NA	NA	NA	NA	NA	NA	NA	NA	NA	NA	NA	NA
IGSF11	0	0	0.04	0.05	0.03	0.03	0.06	0.05	0.01	0.01	0.04	0.06	0.03	0.06	0.01	0.03	0.1	0.05	0.03	0.02	0.01	0.03	0.06	0	0.03
hsa_circ_0012464	NA	NA	NA	NA	NA	NA	NA	NA	NA	NA	NA	NA	NA	NA	NA	NA	NA	NA	NA	NA	NA	NA	NA	NA	NA
URS0001BDB00D	0	0.04	0	0	0	0	0.02	0	0.02	0	0	0.04	0	0.02	0.02	0	0	0	0	0	0.04	0	0	0	0.02
TAB3-AS1	0.07	0.14	0.06	0	0.05	0.3	0.04	0.04	0.02	0	0.02	0.03	0	0	0.04	0.02	0.05	0.02	0.04	0	0.02	0.01	0	0	0.02
MTMR1	7.91	2.3	10.2	9.02	5.44	5.94	5.48	10.77	8.47	9.15	8.35	12.52	11.86	14.87	12.07	12.4	13.69	14.97	13.13	9.6	12.81	13.31	12.3	12.06	11.25
hsa_circ_0076532	NA	NA	NA	NA	NA	NA	NA	NA	NA	NA	NA	NA	NA	NA	NA	NA	NA	NA	NA	NA	NA	NA	NA	NA	NA
URS0001BE9A9E	0	0.17	0	0.13	0	0	0	0.22	0.35	0	0	0	0	0	0	0.11	0	0	0.32	0	0	0.22	0	0	0
LINC01991	0.02	0	0.02	0.05	0.04	0.07	0.05	0.08	0.03	0	0	0.03	0	0.01	0	0	0	0	0	0.02	0	0.01	0.03	0	0
hsa_circ_0087056	NA	NA	NA	NA	NA	NA	NA	NA	NA	NA	NA	NA	NA	NA	NA	NA	NA	NA	NA	NA	NA	NA	NA	NA	NA
PHACTR3	0.37	7.5	1.15	0.88	0.47	0.79	1.9	0.63	0.76	0.34	0.52	0.63	0.54	0.4	0.56	0.58	0.57	0.76	0.36	0.44	0.3	0.78	0.73	0.56	0.53
URS0001BCBEF9	0	0	0	0	0	0	0.01	0	0	0	0	0	0	0	0	0	0	0	0	0	0	0.01	0	0.01	0
URS00008B5501	0	0.14	0	0.33	0	0.35	0	0.15	0	0.3	0	0	0	0.59	0	0	0	0	0	0.36	0.28	0.15	0.13	0	0.13
hsa_circ_0086324	NA	NA	NA	NA	NA	NA	NA	NA	NA	NA	NA	NA	NA	NA	NA	NA	NA	NA	NA	NA	NA	NA	NA	NA	NA
URS0000EA236A	0	0	0	0	0	0	0	0	0	0	0	0	0	0	0	0	0.02	0	0	0	0	0	0.02	0	0
URS0001BD00CE	0.15	0.26	0.36	0.14	0.27	0.07	0.12	0.09	0.13	0.31	0.18	0.31	0.45	0.54	0.25	0.41	0.18	0.27	0.32	0.3	0.46	0.27	0.25	0.35	0.37
URS00007755AA	0.19	0.15	0.21	0.16	0.09	0.14	0.08	0.17	0.52	0.18	0.11	0.43	0.15	0.44	0.32	0.15	0.34	0.31	0.23	0.27	0.27	0.25	0.23	0.21	0.15
hsa_circ_0014034	NA	NA	NA	NA	NA	NA	NA	NA	NA	NA	NA	NA	NA	NA	NA	NA	NA	NA	NA	NA	NA	NA	NA	NA	NA
URS00008BFD1E	0.01	5.1	0.03	0.02	0	0.02	0.04	0	0	0.02	0.01	0.01	0	0.01	0.01	0.02	0.02	0.01	0.01	0.05	0.01	0.01	0	0	0.02
LOC105378698	0.94	0.65	1.22	0.98	0.39	0.37	0.54	1.11	1.43	1.44	0.73	1.18	1.96	1.82	1.35	1.13	0.75	2	1.29	0.88	1.61	1.66	1.61	1.59	1.23
hsa_circ_0046636	NA	NA	NA	NA	NA	NA	NA	NA	NA	NA	NA	NA	NA	NA	NA	NA	NA	NA	NA	NA	NA	NA	NA	NA	NA
URS0000EAC072	0	0	0	0	0	0	0	0	0	0	0	0	0	0	0	0	0	0	0	0	0	0.03	0	0	0
URS0001BEB8F2	0	1.31	0	0	0	0.21	1	0	0	0.29	0.22	0.24	0.25	1.12	0.26	0	1.09	0	0.49	0	0.26	0	0.25	0.52	0.23
hsa_circ_0064420	NA	NA	NA	NA	NA	NA	NA	NA	NA	NA	NA	NA	NA	NA	NA	NA	NA	NA	NA	NA	NA	NA	NA	NA	NA
URS0001BE5081	0	0	0	0	0	0.01	0	0	0	0	0	0	0	0	0	0	0	0	0	0	0	0	0	0	0
URS00008C2C19	0	0.05	0	0	0	0.24	0	0.16	0	0	0	0	0	0.16	0.26	0.07	0	0	0	0	0	0	0	0	0
URS0001BD31E6	0.02	0	0.02	0.07	0.02	0.02	0.04	0	0.04	0	0.02	0	0	0.02	0.03	0.05	0	0	0.02	0.02	0	0.01	0.02	0	0
C1RL-AS1	22.53	11.2	22.21	20.92	20.67	8.48	16.02	17.28	26.78	12.98	15.48	12.38	11.77	12.2	13.07	14.42	15.11	20.73	8.65	11.51	18.12	16.46	10.85	11.6	15.23
hsa_circ_0034801	NA	NA	NA	NA	NA	NA	NA	NA	NA	NA	NA	NA	NA	NA	NA	NA	NA	NA	NA	NA	NA	NA	NA	NA	NA
hsa_circ_0038936	NA	NA	NA	NA	NA	NA	NA	NA	NA	NA	NA	NA	NA	NA	NA	NA	NA	NA	NA	NA	NA	NA	NA	NA	NA
COPS4	2.17	4.08	3.19	3.48	1.01	2.05	4.78	2.49	2.86	2.81	3.14	4.02	3.17	3.56	3.36	5.71	4.35	3.12	3.92	4.58	4.02	2.73	3.03	2.75	3.8
URS00008BC2B6	0	0.02	0	0	0	0	0	0	0	0	0	0	0	0.06	0	0	0	0	0.01	0	0.07	0	0.02	0.03	0
RNF208	1	0.18	1.01	0.68	0.56	0.51	0.6	1.14	0.33	0.4	1.19	1.25	1.66	0.84	0.48	1.57	1.3	1.66	0.87	1.38	1.17	0.72	1.62	0.89	1.01
URS0001BD8683	0	0	0	0	0	0.13	0	0	0	0	0	0	0	0	0	0	0	0	0	0	0	0	0	0	0
ITIH5	0.04	0.02	0.14	0	0.07	0.02	0.04	0.05	0.04	0.04	0.09	0.02	0.07	0.03	0.03	0.05	0.03	0.04	0.1	0.09	0.08	0.02	0.02	0.02	0.05
ZNF713	0.8	1.3	1.86	1.78	0.84	0.45	1.45	1.15	1.53	1.69	0.78	1.38	1.23	2.42	1.39	1.06	1.88	1.36	1.06	1.38	1.29	1.23	2.12	1.82	1.31
MYO1H	0.09	0.2	0.11	0.23	0.1	0.26	0.1	0.21	0.1	0.54	0.43	0.46	0.48	0.43	0.1	0.32	0.33	0.53	0.19	0.19	0.3	0.54	0.5	0.2	0.48
URS0001BDDB30	0	0	0	0	0	0	0	0	0	0	0	0	0.18	0	0	0	0	0	0	0	0	0	0	0	0
hsa_circ_0047693	NA	NA	NA	NA	NA	NA	NA	NA	NA	NA	NA	NA	NA	NA	NA	NA	NA	NA	NA	NA	NA	NA	NA	NA	NA
EIF5	32.61	114.92	40.87	59.44	22.71	27.11	89.08	33.99	30.02	34.83	38.3	43.17	34.89	42.46	40.46	32.3	36.07	45.84	33.12	30.85	32.2	35.44	32.16	29.46	31.13
TMEM132E	0.05	0	0	0.04	0.01	0	0	0.07	0.02	0.05	0.16	0.25	0.15	0.3	0.17	0.14	0.35	0.19	0.1	0.11	0.18	0.05	0.11	0.21	0.13
hsa_circ_0134996	NA	NA	NA	NA	NA	NA	NA	NA	NA	NA	NA	NA	NA	NA	NA	NA	NA	NA	NA	NA	NA	NA	NA	NA	NA
URS0001BDDDA7	0	0	0	0	0	0	0	0	0	0	0	0	0	0.07	0	0	0	0	0	0	0	0	0	0	0
URS0001BF0BEF	0.09	0.01	0.1	0	0.04	0	0.04	0.05	0.03	0	0	0.14	0.1	0.24	0.03	0.13	0.1	0	0.13	0.18	0.09	0.01	0.12	0.01	0.18
SLC25A23	0.82	0.77	2.88	2.06	0.35	0.46	1.25	2.4	1.05	1.27	2.23	3.07	3.25	4.04	2.53	2.36	3.52	3.53	3.68	3.19	2.97	3.4	3.41	2.48	2.89
hsa_circ_0066487	NA	NA	NA	NA	NA	NA	NA	NA	NA	NA	NA	NA	NA	NA	NA	NA	NA	NA	NA	NA	NA	NA	NA	NA	NA
hsa_circ_0053748	NA	NA	NA	NA	NA	NA	NA	NA	NA	NA	NA	NA	NA	NA	NA	NA	NA	NA	NA	NA	NA	NA	NA	NA	NA
LOC105372211	0.05	0.04	0.08	0.12	0.1	0.03	0.02	0.14	0.23	0.35	0.17	0.15	0.08	0.08	0.11	0.15	0.1	0.19	0.15	0.13	0.07	0.1	0.16	0.15	0.19
LOC112268051	3.49	5.03	7.74	5.89	4.39	2.15	3.62	5.23	9.6	6.03	5.79	5.92	5.94	10.06	10.2	5.71	9.42	8.36	5.12	5.77	6.52	7.21	6.05	6.86	5.08
hsa_circ_0059399	NA	NA	NA	NA	NA	NA	NA	NA	NA	NA	NA	NA	NA	NA	NA	NA	NA	NA	NA	NA	NA	NA	NA	NA	NA
URS00008BA8B8	0	0.02	0	0	0	0	0	0	0	0	0	0	0	0	0	0	0	0	0	0	0	0	0	0	0.02
hsa_circ_0012635	NA	NA	NA	NA	NA	NA	NA	NA	NA	NA	NA	NA	NA	NA	NA	NA	NA	NA	NA	NA	NA	NA	NA	NA	NA
URS0001BEA1DC	0.01	0.02	0.02	0.04	0	0.02	0.05	0.07	0.05	0.03	0.03	0.03	0	0.01	0.06	0	0.01	0.02	0.02	0.03	0.02	0.05	0.01	0.03	0.03
hsa_circ_0115000	NA	NA	NA	NA	NA	NA	NA	NA	NA	NA	NA	NA	NA	NA	NA	NA	NA	NA	NA	NA	NA	NA	NA	NA	NA
URS0001BDA400	0	0	0.01	0	0.01	0	0	0	0	0	0	0	0	0	0	0.02	0	0	0	0	0	0.01	0	0	0
hsa_circ_0052112	NA	NA	NA	NA	NA	NA	NA	NA	NA	NA	NA	NA	NA	NA	NA	NA	NA	NA	NA	NA	NA	NA	NA	NA	NA
hsa_circ_0011477	NA	NA	NA	NA	NA	NA	NA	NA	NA	NA	NA	NA	NA	NA	NA	NA	NA	NA	NA	NA	NA	NA	NA	NA	NA
LOC105378110	0	0	0	0	0	0	0	0	0	0	0	0	0	0.02	0	0	0	0	0	0	0	0	0.02	0	0
URS0000D57436	0	0	0.01	0	0	0	0	0	0	0	0.01	0	0.02	0	0	0	0	0	0	0	0	0	0	0	0
hsa_circ_0079091	NA	NA	NA	NA	NA	NA	NA	NA	NA	NA	NA	NA	NA	NA	NA	NA	NA	NA	NA	NA	NA	NA	NA	NA	NA
hsa_circ_0102325	NA	NA	NA	NA	NA	NA	NA	NA	NA	NA	NA	NA	NA	NA	NA	NA	NA	NA	NA	NA	NA	NA	NA	NA	NA
URS0001BDB245	0	0.01	0	0	0	0	0	0	0	0	0	0	0	0	0	0	0	0	0	0	0	0	0	0	0
hsa_circ_0125293	NA	NA	NA	NA	NA	NA	NA	NA	NA	NA	NA	NA	NA	NA	NA	NA	NA	NA	NA	NA	NA	NA	NA	NA	NA
URS0001BDB237	0.15	1.04	0.55	0.25	0.14	0.08	0.65	0.26	0.38	1.34	0.58	0	0.66	0.37	0.61	0	0.32	0.1	0.05	0.34	0.97	0.53	0.76	0.59	0.37
TRAPPC5	4.21	4.08	7.7	5	4.45	4.19	3.61	4.07	4.96	4.01	4.07	3.84	4.84	4.23	4.72	4.81	3.97	4.68	4.26	4.2	3.84	4.71	4.04	4.03	4.21
LOC105369847	0	0.21	0	0	0	0	0	0	0	0	0	0	0	0	0	0	0	0	0	0	0	0.06	0	0	0
URS0000D5A54F	0.09	0.19	0.11	0.08	0	0.02	0.01	0.09	0.12	0.08	0.16	0.08	0.07	0.48	0.09	0	0	0	0.23	0.1	0	0.14	0	0.08	0.34
hsa_circ_0001829	NA	NA	NA	NA	NA	NA	NA	NA	NA	NA	NA	NA	NA	NA	NA	NA	NA	NA	NA	NA	NA	NA	NA	NA	NA
URS0001BF193D	0	0	0.01	0	0	0	0	0.01	0.01	0.01	0	0	0.01	0	0.01	0	0.02	0	0	0.01	0	0	0	0.01	0
hsa_circ_0102622	NA	NA	NA	NA	NA	NA	NA	NA	NA	NA	NA	NA	NA	NA	NA	NA	NA	NA	NA	NA	NA	NA	NA	NA	NA
hsa_circ_0039118	NA	NA	NA	NA	NA	NA	NA	NA	NA	NA	NA	NA	NA	NA	NA	NA	NA	NA	NA	NA	NA	NA	NA	NA	NA
URS0000D599D5	0	0.4	0.01	0	0	0.02	0	0	0	0	0	0	0.01	0.01	0	0	0.01	0	0.01	0.01	0	0	0	0	0
URS0001BF1125	1.37	1.07	1.99	1.89	0	0.66	3	2.52	0.54	0	0.22	3.11	0.75	1.4	2.62	1.65	3.31	3.9	1.5	1.82	2.11	1.16	2.83	1.33	0.73
hsa_circ_0128564	NA	NA	NA	NA	NA	NA	NA	NA	NA	NA	NA	NA	NA	NA	NA	NA	NA	NA	NA	NA	NA	NA	NA	NA	NA
URS0001BE9E95	0.01	0	0	0	0	0	0	0	0	0	0	0	0	0	0	0	0	0	0	0	0	0	0	0	0
hsa_circ_0070546	NA	NA	NA	NA	NA	NA	NA	NA	NA	NA	NA	NA	NA	NA	NA	NA	NA	NA	NA	NA	NA	NA	NA	NA	NA
URS0001BF1047	0	0.05	0	0	0	0	0	0	0	0	0	0	0	0	0	0	0.02	0.01	0	0	0	0	0	0	0
URS0001BD6A6E	0.03	0	0	0.05	0	0	0.04	0.03	0	0.05	0	0	0	0.13	0.08	0.04	0.03	0	0	0.06	0	0.03	0.09	0	0
URS0001BDF8C9	0.02	0.02	0.02	0	0	0	0	0.02	0.02	0.05	0	0	0.02	0	0.02	0	0	0	0.02	0.04	0.02	0.05	0.09	0	0.02
LOC105373884	0	0	0	0	0	0	0	0.07	0	0	0	0.06	0.06	0.03	0	0	0.07	0	0	0	0	0.03	0	0	0
URS0001BD2789	0	0	0	0.03	0	0	0	0	0	0	0.01	0	0	0	0	0	0	0	0	0	0	0	0	0	0
hsa_circ_0003247	NA	NA	NA	NA	NA	NA	NA	NA	NA	NA	NA	NA	NA	NA	NA	NA	NA	NA	NA	NA	NA	NA	NA	NA	NA
hsa_circ_0108546	NA	NA	NA	NA	NA	NA	NA	NA	NA	NA	NA	NA	NA	NA	NA	NA	NA	NA	NA	NA	NA	NA	NA	NA	NA
hsa_circ_0103038	NA	NA	NA	NA	NA	NA	NA	NA	NA	NA	NA	NA	NA	NA	NA	NA	NA	NA	NA	NA	NA	NA	NA	NA	NA
B4GALNT1	0	0.01	0	0	0	0	0	0	0	0	0	0	0.01	0	0	0	0	0	0	0	0	0	0	0	0
LOC105374776	0	0.02	0.01	0.02	0.01	0.01	0.01	0.02	0.02	0.02	0.01	0.01	0	0.01	0.01	0	0	0	0.01	0.02	0.01	0.03	0.01	0.02	0
LOC105371080	0.15	1.14	0.86	0.18	0.15	0.24	0.37	1.13	0.61	0.32	0.33	0.99	1.02	1.19	0.78	0.42	0.37	1.1	0.27	0.52	0.8	1.22	1.2	0.62	0.6
hsa_circ_0074533	NA	NA	NA	NA	NA	NA	NA	NA	NA	NA	NA	NA	NA	NA	NA	NA	NA	NA	NA	NA	NA	NA	NA	NA	NA
RECQL4	0.44	2.4	1.9	0.67	0.64	1	1.1	1.41	0.56	0.73	0.51	2.47	1.72	2.14	1.63	1.57	2.5	2.29	1.87	1.26	0.93	1.15	2.37	1.98	0.87
hsa_circ_0057254	NA	NA	NA	NA	NA	NA	NA	NA	NA	NA	NA	NA	NA	NA	NA	NA	NA	NA	NA	NA	NA	NA	NA	NA	NA
URS0001BE97A5	0.02	0.05	0.09	0.08	0.08	2.67	0.03	0.02	0.08	0.06	0.07	0.12	0.14	0.07	0.06	0.14	0.14	0.07	0.08	0.06	0.09	0.04	0.09	0.09	0.04
hsa_circ_0094944	NA	NA	NA	NA	NA	NA	NA	NA	NA	NA	NA	NA	NA	NA	NA	NA	NA	NA	NA	NA	NA	NA	NA	NA	NA
URS0001BDC3E5	0.15	0.05	0.21	0.12	0.11	0.07	0.1	0.19	0.21	0.17	0.11	0.05	0.13	0.11	0.13	0.12	0.13	0.12	0.12	0.15	0.1	0.15	0.09	0.12	0.09
hsa_circ_0084318	NA	NA	NA	NA	NA	NA	NA	NA	NA	NA	NA	NA	NA	NA	NA	NA	NA	NA	NA	NA	NA	NA	NA	NA	NA
URS0000EED410	0	0	0	0.04	0	0	0	0	0	0	0.05	0	0	0	0	0	0	0	0	0	0.02	0	0	0	0
hsa_circ_0008367	NA	NA	NA	NA	NA	NA	NA	NA	NA	NA	NA	NA	NA	NA	NA	NA	NA	NA	NA	NA	NA	NA	NA	NA	NA
hsa_circ_0004205	NA	NA	NA	NA	NA	NA	NA	NA	NA	NA	NA	NA	NA	NA	NA	NA	NA	NA	NA	NA	NA	NA	NA	NA	NA
hsa_circ_0014611	NA	NA	NA	NA	NA	NA	NA	NA	NA	NA	NA	NA	NA	NA	NA	NA	NA	NA	NA	NA	NA	NA	NA	NA	NA
hsa_circ_0104299	NA	NA	NA	NA	NA	NA	NA	NA	NA	NA	NA	NA	NA	NA	NA	NA	NA	NA	NA	NA	NA	NA	NA	NA	NA
URS0000D58DB8	1.33	1.29	0	0.64	0.26	0.8	0.39	1.29	0.31	0.47	1.53	0.77	0.9	0.38	1.27	0	2.9	0	0.4	1.66	1.59	0	0.85	0.81	0.22
AK5	0.74	0.78	0.91	0.96	0.26	0.26	0.26	1.04	0.51	1.79	1.61	3.08	1.48	5.71	1.12	1.39	3.59	2.95	1.59	3.41	1.25	0.67	1.52	1	0.89
URS0001BF8211	0.2	0	0.4	0.34	0.62	0.13	0.11	0.51	0.57	0.12	0.29	0.03	0.11	0.16	0.34	0.04	0.12	0.04	0.11	0.13	0.15	0.2	0.04	0.15	0.11
LOC105377428	0.28	0.49	0.34	0.6	0.36	0.34	0.31	0.45	0.51	0.43	0.24	0.36	0.32	0.73	0.5	0.34	0.58	0.54	0.4	0.27	0.43	0.49	0.43	0.49	0.34
URS0001BEAEDB	0	0	0.02	0.01	0	0.01	0.02	0	0.03	0	0	0	0	0	0.02	0.07	0.02	0.01	0.01	0.01	0	0.04	0.02	0	0.01
hsa_circ_0042820	NA	NA	NA	NA	NA	NA	NA	NA	NA	NA	NA	NA	NA	NA	NA	NA	NA	NA	NA	NA	NA	NA	NA	NA	NA
URS0001BE90B3	0	0.35	0	0.08	0	0.06	0	0	0	0	0	0	0	0	0.07	0	0	0	0.07	0	0	0	0	0	0
URS0000EF12B8	0	0.83	0	0	0	0	0	0	0	0	0	0	0	0	0	0	0	0	0	0	0	0	0	0	0
EML2	5.07	8.98	9.74	8.97	3.95	6.78	5.84	8.03	6.1	6.45	5.92	12.04	9.85	11.52	9.48	10.17	10.78	11.46	10.96	8.75	9.26	8.28	10.88	8.51	9.52
URS0000D59922	0	0.02	0.02	0	0.02	0	0	0	0.01	0.02	0.01	0	0	0	0	0.01	0	0	0	0	0.02	0	0	0	0
CARMN	0.1	0.28	0.1	0.18	0.14	0.03	0.19	0.09	0.06	0.09	0.13	0.11	0.25	0.02	0.1	0.3	0.11	0.09	0.26	0.16	0.16	0.06	0.24	0.13	0.34
hsa_circ_0107066	NA	NA	NA	NA	NA	NA	NA	NA	NA	NA	NA	NA	NA	NA	NA	NA	NA	NA	NA	NA	NA	NA	NA	NA	NA
hsa_circ_0087017	NA	NA	NA	NA	NA	NA	NA	NA	NA	NA	NA	NA	NA	NA	NA	NA	NA	NA	NA	NA	NA	NA	NA	NA	NA
hsa_circ_0099519	NA	NA	NA	NA	NA	NA	NA	NA	NA	NA	NA	NA	NA	NA	NA	NA	NA	NA	NA	NA	NA	NA	NA	NA	NA
URS0001BDC502	0.11	0.05	0	0	0.04	0.04	0.15	0.01	0.13	0.08	0	0	0.03	0.05	0.05	0.03	0	0.04	0.03	0.02	0.01	0.05	0	0.05	0.03
hsa_circ_0074066	NA	NA	NA	NA	NA	NA	NA	NA	NA	NA	NA	NA	NA	NA	NA	NA	NA	NA	NA	NA	NA	NA	NA	NA	NA
URS0001BCB0A7	0.09	0.05	0.06	0.17	0.09	0.05	0.05	0.1	0.06	0.07	0.11	0.23	0.11	0	0.18	0.1	0.06	0.04	0.11	0.25	0.1	0.15	0.1	0.1	0.2
KCND1	0.81	4.68	1.94	0.98	1.27	1.49	0.93	1.03	0.88	1.26	1.26	0.58	0.69	0.59	0.65	0.47	0.53	0.53	0.41	0.61	0.53	0.75	0.75	0.82	0.62
URS0001BD9A61	0	0	0	0	0	0	0	0	0	0	0	0	0	0	0	0	0	0	0	0	0.02	0	0	0	0
URS0000EA9B54	0	0	0	0	0	0	0	1.73	0	0	0	0	0	0	0	0	0	0	0	0	0	0	0	0	0
C2orf15	0.29	3.06	0.41	0.61	0.07	0.34	0.85	0.9	0.31	0.38	0.59	1.18	1.01	1.57	0.68	0.69	1.37	1.19	0.74	0.81	0.76	0.75	0.66	0.73	0.47
hsa_circ_0078805	NA	NA	NA	NA	NA	NA	NA	NA	NA	NA	NA	NA	NA	NA	NA	NA	NA	NA	NA	NA	NA	NA	NA	NA	NA
hsa_circ_0002932	NA	NA	NA	NA	NA	NA	NA	NA	NA	NA	NA	NA	NA	NA	NA	NA	NA	NA	NA	NA	NA	NA	NA	NA	NA
hsa_circ_0043290	NA	NA	NA	NA	NA	NA	NA	NA	NA	NA	NA	NA	NA	NA	NA	NA	NA	NA	NA	NA	NA	NA	NA	NA	NA
hsa_circ_0060134	NA	NA	NA	NA	NA	NA	NA	NA	NA	NA	NA	NA	NA	NA	NA	NA	NA	NA	NA	NA	NA	NA	NA	NA	NA
hsa_circ_0096177	NA	NA	NA	NA	NA	NA	NA	NA	NA	NA	NA	NA	NA	NA	NA	NA	NA	NA	NA	NA	NA	NA	NA	NA	NA
hsa_circ_0011023	NA	NA	NA	NA	NA	NA	NA	NA	NA	NA	NA	NA	NA	NA	NA	NA	NA	NA	NA	NA	NA	NA	NA	NA	NA
MDC1-AS1	0	0.08	0	0.08	0	0	0	0	0.07	0	0	0	0	0.08	0	0.08	0.08	0.15	0	0	0	0	0.07	0	0
URS0000D59450	0.02	0.07	0.03	0.06	0.05	0.05	0.06	0.05	0.04	0.06	0.04	0.01	0.03	0.04	0.04	0.05	0.05	0.07	0.02	0.06	0.05	0.08	0.09	0.03	0.07
URS0001BEDEA0	0	0	0	0	0.41	0	0	0	0	0	0	0.42	0	0	0	0	0	0	0	0	0	0.52	0	0	0
URS00008C123D	0.1	0	0	0	0	0.06	0	0	0	0	0	0	0	0	0	0	0	0	0	0	0	0	0	0	0
CLEC3B	0.63	1.07	0.94	0.5	0.53	0.57	0.41	0.46	0.44	0.24	0.52	0.67	0.63	0.62	0.21	0.62	0.63	0.67	0.9	0.4	0.21	0.54	1.04	0.54	0.56
hsa_circ_0003597	NA	NA	NA	NA	NA	NA	NA	NA	NA	NA	NA	NA	NA	NA	NA	NA	NA	NA	NA	NA	NA	NA	NA	NA	NA
URS00008B5F85	0.34	0.34	1.68	1.1	1.57	0.48	0.37	0.7	0.9	1.2	0.67	0.1	0.58	0.12	0.39	0.41	0.76	0.12	0.74	0.69	0.77	1.26	0.49	0.74	0.8
hsa_circ_0031725	NA	NA	NA	NA	NA	NA	NA	NA	NA	NA	NA	NA	NA	NA	NA	NA	NA	NA	NA	NA	NA	NA	NA	NA	NA
URS00008B71D7	0	0.03	0.02	0.01	0.03	0.03	0.02	0	0.01	0	0.02	0.03	0	0.01	0.03	0	0.03	0.01	0.01	0.01	0	0	0.01	0.02	0.02
LOC101928570	0.18	0.24	0.33	0.35	0.14	0.09	0.34	0.54	0.54	0.35	0.15	0.16	0.56	0.33	0.41	0.24	0.28	0.63	0.32	0.39	0.23	0.23	0.42	0.65	0.59
hsa_circ_0074676	NA	NA	NA	NA	NA	NA	NA	NA	NA	NA	NA	NA	NA	NA	NA	NA	NA	NA	NA	NA	NA	NA	NA	NA	NA
URS0001BCDD62	0	0	0	0	0	0	0	0	0	0	0	0	0	0.02	0	0	0	0	0	0	0	0	0	0	0
URS0001BD78C2	0.16	0.32	0.13	0.1	0.08	0.08	0.13	0.05	0.18	0.1	0.2	0.33	0.35	0.24	0.09	0.05	0.14	0.15	0.09	0.31	0.4	0.1	0.11	0.15	0.26
MIR4300HG	0.46	1.16	0.28	1.46	0.25	0.28	0.42	0.33	0.36	0.81	0.35	0.42	0.66	0.18	0.84	0.32	1.24	1.45	1.41	0.57	1.23	0.19	0.27	1.26	1.19
URS00008BE7DF	0	0	0	0	0	0	0	0	0	0	0.13	0	0	0	0	0	0	0	0	0	0	0	0	0	0
SLC2A1	108.31	31.25	20.13	14.99	22.95	14.88	48.74	19.02	22.19	17.75	19.53	33.06	31.65	22.16	24.22	29.82	20.65	28.53	30.69	32.71	37.08	27.71	23.5	26.88	35.34
hsa_circ_0068527	NA	NA	NA	NA	NA	NA	NA	NA	NA	NA	NA	NA	NA	NA	NA	NA	NA	NA	NA	NA	NA	NA	NA	NA	NA
hsa_circ_0077184	NA	NA	NA	NA	NA	NA	NA	NA	NA	NA	NA	NA	NA	NA	NA	NA	NA	NA	NA	NA	NA	NA	NA	NA	NA
hsa_circ_0006886	NA	NA	NA	NA	NA	NA	NA	NA	NA	NA	NA	NA	NA	NA	NA	NA	NA	NA	NA	NA	NA	NA	NA	NA	NA
ETV2	0	0.56	0.03	0.05	0.25	0.1	0.1	0.18	0.1	0.2	0.03	0.21	0.18	0.16	0.35	0.11	0.14	0.22	0.05	0.25	0	0.17	0	0.3	0.09
URS00019E3CD5	0.75	0.4	2.48	1.86	1.43	0	0.64	2.61	0.33	4.65	1.43	3.38	0	0.94	0.35	0	0.23	0.35	2.86	1.29	5.04	1.88	1.81	1.27	0.78
hsa_circ_0048194	NA	NA	NA	NA	NA	NA	NA	NA	NA	NA	NA	NA	NA	NA	NA	NA	NA	NA	NA	NA	NA	NA	NA	NA	NA
URS0000E30CBD	0.16	0.13	0.18	0.23	0.07	0.09	0.03	0.21	0.05	0.13	0.14	0.15	0.17	0.23	0.15	0.16	0.25	0.26	0.24	0.07	0.1	0.18	0.12	0.37	0.19
hsa_circ_0071754	NA	NA	NA	NA	NA	NA	NA	NA	NA	NA	NA	NA	NA	NA	NA	NA	NA	NA	NA	NA	NA	NA	NA	NA	NA
CA14	0.05	0.33	0.16	0.72	0.16	0.03	0.2	0.03	0	0.05	0.63	0.63	0.1	0.58	0.11	0.19	0.64	0.66	0.06	0.1	0.17	0.03	0.3	0.24	0.18
URS0001BF0C8D	0	0	0	0	0	0	0.34	0.57	0.22	0	0	0	0.09	0.1	0	0.38	0	0.38	0	0.16	0.36	0	0.02	0	0
URS0001BEA5D0	0.02	0.07	0.02	0.04	0.04	0.01	0.04	0.02	0.03	0.03	0.04	0.02	0.03	0.03	0.04	0.03	0.03	0.04	0.01	0.01	0.05	0.04	0.03	0.04	0.07
hsa_circ_0034517	NA	NA	NA	NA	NA	NA	NA	NA	NA	NA	NA	NA	NA	NA	NA	NA	NA	NA	NA	NA	NA	NA	NA	NA	NA
URS0001E014D4	0	0	3.08	3.86	0.02	0	0	0	0	0	5.63	1.52	5.04	0	1.59	1.29	0	2.72	2.91	2.52	5.22	0	0	0	0
URS0001BEC88E	0	0.11	0	0.12	0	0	0	0	0	0	0	0	0	0.06	0	0.06	0	0	0	0	0	0	0	0	0
URS0001BD00F0	0	0.07	0.27	0	0.38	0.21	0.08	0.17	0.08	0	0.14	0.16	0.08	0	0.08	0.26	0	0	0.16	0	0	0	0	0.08	0.08
URS0001BCD3B4	0.01	0.04	0.05	0.08	0.04	0.04	0.1	0.07	0.11	0.03	0.06	0.04	0.02	0.04	0.05	0.01	0.1	0.06	0.05	0.01	0.04	0.09	0.09	0.05	0.05
hsa_circ_0084618	NA	NA	NA	NA	NA	NA	NA	NA	NA	NA	NA	NA	NA	NA	NA	NA	NA	NA	NA	NA	NA	NA	NA	NA	NA
URS0001BEC01A	0	0	0.27	0	0	0	0	0.1	0.42	0.07	0.13	0	0	0	0	0	0.12	0	0.07	0	0.14	0	0	0	0.15
hsa_circ_0117648	NA	NA	NA	NA	NA	NA	NA	NA	NA	NA	NA	NA	NA	NA	NA	NA	NA	NA	NA	NA	NA	NA	NA	NA	NA
URS0001BE54A3	0	0	0.1	0	0.09	0	0	0.1	0	0	0	0	0	0	0	0	0	0	0.09	0	0	0	0.1	0	0
hsa_circ_0124348	NA	NA	NA	NA	NA	NA	NA	NA	NA	NA	NA	NA	NA	NA	NA	NA	NA	NA	NA	NA	NA	NA	NA	NA	NA
URS0001BDF2B2	0	0	0	0	0	0	0	0	0	0	0	0	0	0	0	0	0	0	0.08	0	0	0	0	0	0
hsa_circ_0117516	NA	NA	NA	NA	NA	NA	NA	NA	NA	NA	NA	NA	NA	NA	NA	NA	NA	NA	NA	NA	NA	NA	NA	NA	NA
hsa_circ_0106751	NA	NA	NA	NA	NA	NA	NA	NA	NA	NA	NA	NA	NA	NA	NA	NA	NA	NA	NA	NA	NA	NA	NA	NA	NA
hsa_circ_0044283	NA	NA	NA	NA	NA	NA	NA	NA	NA	NA	NA	NA	NA	NA	NA	NA	NA	NA	NA	NA	NA	NA	NA	NA	NA
hsa_circ_0054863	NA	NA	NA	NA	NA	NA	NA	NA	NA	NA	NA	NA	NA	NA	NA	NA	NA	NA	NA	NA	NA	NA	NA	NA	NA
LOC107987135	0.01	0.16	0.39	0.11	0.07	0.03	0.01	0.37	0.05	0.07	0.41	0.38	0.47	0.45	0.22	0.15	0.53	0.3	0.25	0.2	0.31	0.32	0.3	0.21	0.15
hsa_circ_0094443	NA	NA	NA	NA	NA	NA	NA	NA	NA	NA	NA	NA	NA	NA	NA	NA	NA	NA	NA	NA	NA	NA	NA	NA	NA
SULF2	34.36	11.66	48.44	75	38.63	7.05	32.51	45.71	61.8	70.56	47.04	16.77	39.3	27.62	37.19	30.53	32.91	27.94	38.92	35.97	36.78	47.43	42.32	46.52	34.81
URS0001BD375F	0.01	0.03	0.02	0.04	0.04	0	0	0.01	0.04	0.04	0.02	0	0.02	0.07	0.02	0.04	0.03	0	0.03	0	0.04	0	0.01	0.01	0.05
URS0001BCE05F	0.03	0	0.03	0	0	0.03	0.1	0.06	0	0.03	0.03	0.11	0.06	0.06	0.12	0.06	0.06	0.09	0.09	0.14	0.12	0.03	0.14	0.03	0.03
URS00008BD784	1.41	1.86	1.99	2.67	1.57	1.08	1.49	1.74	2.33	3.15	1.5	1.89	1.7	2.19	2.02	2.13	2.29	1.73	2.54	1.68	2.02	2.63	2.38	2.4	1.58
TDRD3	2.33	1.44	2.17	2.25	1.36	1.77	2.74	3.73	2.5	1.96	2.21	4.91	2.64	4.53	4.11	3.36	5.03	4.13	5.2	3.48	3.51	3.42	3.13	3.35	3.45
hsa_circ_0063325	NA	NA	NA	NA	NA	NA	NA	NA	NA	NA	NA	NA	NA	NA	NA	NA	NA	NA	NA	NA	NA	NA	NA	NA	NA
hsa_circ_0019292	NA	NA	NA	NA	NA	NA	NA	NA	NA	NA	NA	NA	NA	NA	NA	NA	NA	NA	NA	NA	NA	NA	NA	NA	NA
hsa_circ_0048934	NA	NA	NA	NA	NA	NA	NA	NA	NA	NA	NA	NA	NA	NA	NA	NA	NA	NA	NA	NA	NA	NA	NA	NA	NA
URS0001BD17FA	0.01	0.02	0	0	0.01	0	0	0.01	0	0	0	0.01	0.03	0.01	0.01	0	0	0	0	0	0	0.03	0.02	0	0.01
hsa_circ_0083741	NA	NA	NA	NA	NA	NA	NA	NA	NA	NA	NA	NA	NA	NA	NA	NA	NA	NA	NA	NA	NA	NA	NA	NA	NA
URS0001BCE5D8	0.07	0	0	0	0	0	0.08	0	0	0	0.07	0	0	0	0	0.09	0	0	0	0	0	0	0	0	0.08
URS0000EA343E	0	0	0	0.02	0	0	0	0	0	0	0	0	0	0	0	0	0	0	0	0	0	0	0	0	0
hsa_circ_0118637	NA	NA	NA	NA	NA	NA	NA	NA	NA	NA	NA	NA	NA	NA	NA	NA	NA	NA	NA	NA	NA	NA	NA	NA	NA
hsa_circ_0062062	NA	NA	NA	NA	NA	NA	NA	NA	NA	NA	NA	NA	NA	NA	NA	NA	NA	NA	NA	NA	NA	NA	NA	NA	NA
URS0001BDF3A5	0.05	0	0.06	0.07	0.21	0	0.06	0.12	0.06	0	0.05	0.32	0.28	0.25	0.06	0.13	0.19	0.12	0.11	0	0.29	0.12	0.12	0.12	0.11
LOC107984285	0.88	0.33	0.61	0.65	0.42	0.65	0.31	0.96	0.76	0.92	0.67	1.67	1.13	1.92	0.97	1.13	1.49	1.17	1.11	1.2	1.08	1.29	1.42	1.22	1.29
hsa_circ_0084169	NA	NA	NA	NA	NA	NA	NA	NA	NA	NA	NA	NA	NA	NA	NA	NA	NA	NA	NA	NA	NA	NA	NA	NA	NA
LOC105372659	0	0.21	0.04	0	0	0.02	0.04	0.06	0.02	0	0	0.06	0	0.04	0.02	0.02	0.09	0.01	0.06	0.13	0.06	0.02	0.06	0.05	0.03
hsa_circ_0109737	NA	NA	NA	NA	NA	NA	NA	NA	NA	NA	NA	NA	NA	NA	NA	NA	NA	NA	NA	NA	NA	NA	NA	NA	NA
hsa_circ_0115552	NA	NA	NA	NA	NA	NA	NA	NA	NA	NA	NA	NA	NA	NA	NA	NA	NA	NA	NA	NA	NA	NA	NA	NA	NA
URS0001BD57B0	1.54	0.39	1.02	0.92	1.13	0.14	0.29	0.87	1.66	1.84	0.69	0.5	0.71	0.57	0.96	1.1	1.7	0.69	0.47	0.88	1.16	1.97	0.66	1.13	0.86
hsa_circ_0098855	NA	NA	NA	NA	NA	NA	NA	NA	NA	NA	NA	NA	NA	NA	NA	NA	NA	NA	NA	NA	NA	NA	NA	NA	NA
URS0001BF4359	0.08	0.29	0.37	0.21	0	0.14	0.15	0.19	0.06	0.1	0.19	0.35	0.39	0.7	0.41	0.23	0.82	0.42	0.3	0.42	0.4	0.16	0.4	0.38	0.18
hsa_circ_0017274	NA	NA	NA	NA	NA	NA	NA	NA	NA	NA	NA	NA	NA	NA	NA	NA	NA	NA	NA	NA	NA	NA	NA	NA	NA
URS0001BE45C0	0	0.1	0	0	0	0	0	0	0	0	0	0	0	0	0	0	0	0	0	0	0	0	0	0	0
hsa_circ_0120639	NA	NA	NA	NA	NA	NA	NA	NA	NA	NA	NA	NA	NA	NA	NA	NA	NA	NA	NA	NA	NA	NA	NA	NA	NA
URS00008BABE2	0.07	0.03	0.06	0	0	0	0.09	0.16	0	0	0	0.21	0	0.49	0	0.26	0	0.29	0	0	0	0.08	0	0	0
URS0000E92C24	0	0.01	0	0	0	0	0	0	0	0	0	0	0	0	0	0	0	0	0	0	0	0.01	0	0	0
LOC105370639	0	0.11	0	0	0	0	0.16	0	0.23	0	0	0	0.21	0	0.16	0	0	0.1	0	0	0	0.39	0.16	0.17	0
LRFN2	0.35	0.87	0.52	1.98	1.3	0.69	0.87	0.55	0.84	0.24	0.56	1.01	0.91	0.4	2.41	1.02	0.35	1.23	2.23	1.21	1.09	1.59	0.93	1.39	1.07
LOC105378787	0.04	0.01	0.03	0.03	0.03	0.07	0.03	0.01	0.01	0.01	0.08	0.07	0.07	0.07	0.11	0.1	0.04	0.07	0.06	0.05	0.04	0.09	0.05	0.06	0.06
hsa_circ_0011175	NA	NA	NA	NA	NA	NA	NA	NA	NA	NA	NA	NA	NA	NA	NA	NA	NA	NA	NA	NA	NA	NA	NA	NA	NA
hsa_circ_0036016	NA	NA	NA	NA	NA	NA	NA	NA	NA	NA	NA	NA	NA	NA	NA	NA	NA	NA	NA	NA	NA	NA	NA	NA	NA
ADNP-AS1	0.54	1.26	1.04	0.76	0.44	0.19	0.78	0.87	1.25	0.67	0.49	0.85	1.34	1.38	1.03	0.6	1.01	1.99	0.78	0.66	1.1	0.72	1.02	0.76	0.48
URS0001BE4210	0.33	1.01	1.05	0.2	0.21	0.15	0.19	0.58	0	0.14	0.26	0.1	0.56	1.04	0.18	0.82	0.26	0.91	0.49	0.56	0.53	0.48	0.83	0.36	0.73
hsa_circ_0037762	NA	NA	NA	NA	NA	NA	NA	NA	NA	NA	NA	NA	NA	NA	NA	NA	NA	NA	NA	NA	NA	NA	NA	NA	NA
PAGR1	10.99	5.52	13.77	13.57	8.71	11.83	8.52	13.45	12.12	11.86	10.98	12.52	13.56	17.65	16.9	14.95	16.43	16.28	11.82	12.99	11.98	11.88	14.46	12.31	11.44
TBCB	22.55	14.75	24.33	26.82	12.86	11.23	17.54	24.49	22.98	19.19	18.06	30.67	26.01	31.34	31.68	34.28	35.45	38.53	28.38	30.63	27.92	28.6	25.25	25.29	27.67
LOC101928191	0	0	0	0	0	0.04	0	0	0	0	0	0	0	0	0	0	0	0	0	0	0	0	0	0	0
URS0001BD46B6	0	0.03	0.05	0.02	0.06	0	0.05	0.07	0.02	0.06	0.03	0.02	0.06	0.02	0	0.05	0.03	0.03	0.04	0.03	0.01	0.04	0.04	0.04	0.01
URS0001BF118F	0.05	0.13	0.04	0.02	0.03	0.05	0.06	0.05	0.06	0.07	0.02	0.08	0.04	0.12	0.04	0.09	0.06	0.17	0.04	0.01	0.03	0.05	0.05	0.08	0.03
URS0001BE0CFE	0.01	0	0.02	0.01	0	0	0	0	0	0	0	0.02	0	0	0	0.01	0.01	0.01	0.01	0	0	0	0	0	0.01
LOC107986153	3.48	11.71	4.12	4.83	4.43	5.63	3.1	4.71	3.73	3.96	1.81	2.24	3.24	2.73	2.68	3.99	4.14	4.01	3.5	2.52	3.92	4.33	3.73	3.81	3.88
hsa_circ_0000791	NA	NA	NA	NA	NA	NA	NA	NA	NA	NA	NA	NA	NA	NA	NA	NA	NA	NA	NA	NA	NA	NA	NA	NA	NA
URS0001BE89EB	0	0	0	0	0	0	0	0	0	0	0	0	0	0	0	0	0	0	0	0	0	0	0	0.01	0
hsa_circ_0048173	NA	NA	NA	NA	NA	NA	NA	NA	NA	NA	NA	NA	NA	NA	NA	NA	NA	NA	NA	NA	NA	NA	NA	NA	NA
URS0001BE558A	0	0	0	0	0	0	0	0	0	0	0	0	0	0	0	0	0	0	0.01	0.01	0	0	0	0	0
URS0001BEDDA8	0	0.09	0	0	0	0	0	0	0	0	0	0	0	0	0	0	0	0	0	0	0	0	0	0	0
hsa_circ_0058571	NA	NA	NA	NA	NA	NA	NA	NA	NA	NA	NA	NA	NA	NA	NA	NA	NA	NA	NA	NA	NA	NA	NA	NA	NA
URS0001BD80D2	0	0	0	0	0	0	0	0	0	0	0	0	0	0	0	0	0.02	0	0	0	0	0	0	0	0
ZNF197-AS1	0.25	0.1	0.1	0	0	0	0.18	0.1	0	0	0	0.17	0.2	0	0.19	0.2	0.2	0	0.36	0	0.68	0.2	0	0.29	0
URS0001BCE232	0	0	0	0.02	0.01	0	0	0	0.01	0	0	0	0	0	0	0	0	0	0	0	0.01	0	0	0	0
PPAN	4.23	7.23	8.48	4.45	2.02	3.62	4.53	7.72	4.43	3.86	4.54	12.99	8.1	15.04	10.08	10.35	12.66	13.48	10.16	8.86	8.2	7	9.33	7.56	6.1
LOC105377516	0	0	0	0	0	0	0.01	0	0	0	0	0	0	0	0	0	0	0	0	0.05	0.06	0	0	0	0.07
hsa_circ_0046741	NA	NA	NA	NA	NA	NA	NA	NA	NA	NA	NA	NA	NA	NA	NA	NA	NA	NA	NA	NA	NA	NA	NA	NA	NA
hsa_circ_0006170	NA	NA	NA	NA	NA	NA	NA	NA	NA	NA	NA	NA	NA	NA	NA	NA	NA	NA	NA	NA	NA	NA	NA	NA	NA
hsa_circ_0001987	NA	NA	NA	NA	NA	NA	NA	NA	NA	NA	NA	NA	NA	NA	NA	NA	NA	NA	NA	NA	NA	NA	NA	NA	NA
PCDHA8	0	0	0	0	0	0	0	0	0	0	0	0	0	0	0	0	0	0	0	0	0.02	0	0	0	0
SMARCAD1	2.19	3.69	2.99	3.44	1.47	1.87	2.67	4.33	1.76	2.98	2.9	5.87	4.4	6.92	4.7	4.07	5.42	6.51	4.87	3.23	5.71	3.5	4.11	4.99	3.69
hsa_circ_0031302	NA	NA	NA	NA	NA	NA	NA	NA	NA	NA	NA	NA	NA	NA	NA	NA	NA	NA	NA	NA	NA	NA	NA	NA	NA
URS0001BD54ED	0	0	0	0	0	0	0.01	0	0	0	0	0	0	0	0	0	0	0	0	0	0	0	0	0	0
SKP2	2.27	7.96	2.83	4.32	1.08	3.13	3.8	3.14	2.95	2.66	3.55	5.65	4.12	6.96	5.44	5.24	4.87	5.08	4.82	3.74	4.79	4.32	4.77	4.11	3.87
LOC107984451	0.08	0.1	2.42	0.42	0.12	0.31	0.17	0.5	0.36	0.25	0.34	1.29	0.38	1	1.4	0.71	1.4	1.32	0.69	0.57	0.63	0.45	0.58	0.72	0.28
URS0001BDD0C2	0	0	0	0	0	0	0	0	0	0	0	0	0	0.07	0	0	0	0.07	0	0	0.03	0	0	0	0
LOC105376584	0.01	0.05	0	0.02	0.01	0.05	0	0.03	0.02	0.02	0.01	0.02	0.03	0.02	0.02	0.05	0.04	0.02	0.03	0.02	0.03	0.02	0	0	0.02
hsa_circ_0050238	NA	NA	NA	NA	NA	NA	NA	NA	NA	NA	NA	NA	NA	NA	NA	NA	NA	NA	NA	NA	NA	NA	NA	NA	NA
URS0000D5ACC1	0.04	0.08	0	0.09	0.02	0.03	0.03	0.02	0	0.03	0.05	0.04	0	0.09	0.03	0.07	0.03	0.02	0.06	0.03	0.06	0.02	0	0.02	0
hsa_circ_0001228	NA	NA	NA	NA	NA	NA	NA	NA	NA	NA	NA	NA	NA	NA	NA	NA	NA	NA	NA	NA	NA	NA	NA	NA	NA
hsa_circ_0132144	NA	NA	NA	NA	NA	NA	NA	NA	NA	NA	NA	NA	NA	NA	NA	NA	NA	NA	NA	NA	NA	NA	NA	NA	NA
hsa_circ_0110099	NA	NA	NA	NA	NA	NA	NA	NA	NA	NA	NA	NA	NA	NA	NA	NA	NA	NA	NA	NA	NA	NA	NA	NA	NA
URS00008BE6BA	0	0.17	0	0	0.07	0.03	0.15	0	0	0.21	0.21	0.05	0.09	0.26	0.19	0.25	0.11	0.08	0	0	0.27	0.15	0	0.1	0.21
URS00008B27F7	0	3.48	0	0	0	0	0	1.97	0	0	0	1.61	0	1.93	0	1.84	1.84	2.07	0	0	1.81	0	0	0	1.44
hsa_circ_0032783	NA	NA	NA	NA	NA	NA	NA	NA	NA	NA	NA	NA	NA	NA	NA	NA	NA	NA	NA	NA	NA	NA	NA	NA	NA
LOC105377891	0.18	0.28	0.1	0.11	0.08	0.3	0.4	1.22	0.35	0.2	0.27	0.79	1.07	0.99	0.37	0.49	0.85	0.6	0.33	0.23	0.27	0.5	0.35	0.15	0.22
URS0001BE9E25	0	0	0	0	0	0	0	0	0	0	0	0	0	0	0	0	0	0	0	0.03	0	0	0	0	0
URS0001BCB14D	0	0.06	0.06	0.06	0	0.05	0.05	0	0	0.12	0.09	0	0.05	0	0	0.12	0	0	0	0.15	0	0.05	0	0.01	0
URS0001BD5194	0	0	0	0	0	0	0	0	0	0	0	0	0	0	0	0	0	0	0	0.01	0	0	0	0.01	0
URS0001BF5432	0	0	0	0	0	0	0	0	0	0	0	0	0.01	0	0.03	0	0	0	0.01	0	0	0	0	0	0
hsa_circ_0092409	NA	NA	NA	NA	NA	NA	NA	NA	NA	NA	NA	NA	NA	NA	NA	NA	NA	NA	NA	NA	NA	NA	NA	NA	NA
hsa_circ_0129287	NA	NA	NA	NA	NA	NA	NA	NA	NA	NA	NA	NA	NA	NA	NA	NA	NA	NA	NA	NA	NA	NA	NA	NA	NA
URS0001BE10B5	0	0	0	0	0	0	0	0	0	0	0	0	0	0	0	0	0.21	0.11	0	0	0.2	0	0	0	0
URS00008C2444	0.3	0.62	1.27	1.44	0	1.07	1.22	1.59	0.58	0.77	0.67	0.3	0.98	1.2	0.52	0.79	1.63	0.69	1.68	0.04	0	0.47	0.86	0	1.28
hsa_circ_0126211	NA	NA	NA	NA	NA	NA	NA	NA	NA	NA	NA	NA	NA	NA	NA	NA	NA	NA	NA	NA	NA	NA	NA	NA	NA
URS00019AA51B	0	0.16	0	0.46	0	0	0.79	0.44	0	0.28	0	0.43	0	0	0	0	0.13	0	0	0	0.38	0	0.22	0.11	0
LOC101926984	0.05	0.63	0.12	0.17	0.09	0.13	0.15	0.1	0.13	0.14	0.14	0.09	0.12	0.09	0.22	0.09	0.18	0.17	0.21	0.07	0.12	0.14	0.15	0.1	0.12
hsa_circ_0080815	NA	NA	NA	NA	NA	NA	NA	NA	NA	NA	NA	NA	NA	NA	NA	NA	NA	NA	NA	NA	NA	NA	NA	NA	NA
hsa_circ_0124167	NA	NA	NA	NA	NA	NA	NA	NA	NA	NA	NA	NA	NA	NA	NA	NA	NA	NA	NA	NA	NA	NA	NA	NA	NA
URS0001A0FFD9	0	0	0	0	0	0	0	0	0	0	0	0	0	0	0	0.27	0	0	0	0	0	0	0	0	0
hsa_circ_0057625	NA	NA	NA	NA	NA	NA	NA	NA	NA	NA	NA	NA	NA	NA	NA	NA	NA	NA	NA	NA	NA	NA	NA	NA	NA
CD200R1	0.72	26.11	2.84	2.49	0.22	1.52	8.78	2.58	0.67	1.54	1.9	4.93	3.71	5.25	3.1	3.03	3.17	5.36	3	1.49	3.02	2.96	2.59	2.17	2.63
URS0001BCAD8E	0	0	0	0	0	0	0	0	0	0	0.02	0	0.03	0	0	0.08	0	0	0	0	0.01	0	0	0.1	0
URS00008BB701	0	0.55	0.03	0	0.03	0.03	0.09	0.07	0.03	0.03	0.08	0.06	0.03	0.17	0.03	0.07	0.13	0.13	0	0.03	0.13	0.07	0	0.03	0.03
LOC102724646	0.11	0.2	0.09	0.18	0.02	0.06	0.31	0.22	0.02	0.03	0.26	0.19	0.04	0.5	0.21	0.07	0.27	0.17	0.09	0.1	0.07	0.14	0.14	0.05	0.02
URS00008B6AE8	0.14	0.07	0.08	0.08	0	0.12	0.06	0.16	0.06	0.1	0	0.2	0.11	0.42	0.24	0.26	0.25	0.21	0.14	0.11	0.14	0	0.11	0.33	0.04
URS0001BF955E	0.04	0.02	0.37	0	0.03	0.02	0.02	0.05	0.05	0.04	0.15	0	0.01	0.02	0	0.04	0.04	0.03	0.02	0.03	0	0.01	0.03	0.06	0
URS0001BF16FF	0.01	0.09	0.06	0.04	0	0.02	0.1	0.03	0.06	0.04	0.04	0.07	0.1	0.08	0.08	0.02	0.15	0.14	0.14	0.08	0.06	0.07	0.02	0.08	0.1
URS0001BDEA50	0.13	0	0	0	0.27	0	0	0	0	0.13	0.24	0	0	0.18	0	0.55	0.04	0	0	0	0.14	0	0.29	0	0
URS0000D56F16	0	0.38	0	0	0	0	0	0.1	0	0	0	0	0	0	0	0	0	0	0	0	0	0	0	0	0
URS0001BEA5E0	0.02	0.02	0.02	0.05	0.02	0	0	0.07	0.02	0.02	0.04	0.02	0.02	0.04	0.08	0.02	0	0.02	0.04	0.02	0.08	0.09	0	0.06	0
GTF2H2B	0.78	2.12	6.66	3.76	1.58	3.01	2.74	1.95	2.23	2.56	1.1	1.74	1.24	1.95	2.85	4.17	1.97	2.85	1.31	0.93	5.84	5.21	0.53	1.8	1.34
GLMP	8.92	20.76	10.75	11.37	1.57	4.65	5.47	11.22	3.63	13.11	3.74	10.99	9.54	12.93	9.06	10.58	5.39	10.51	9.98	5.31	6	6.26	10.54	9.85	12.77
URS00003ACAAB	0.12	0.42	0.44	0.79	0.06	0.03	0.49	0.11	0.07	0.29	0.18	0.41	0.43	0.18	0.34	0.37	0.4	0.36	0.36	0.43	0.71	0.36	0.37	0.98	0.53
hsa_circ_0005633	NA	NA	NA	NA	NA	NA	NA	NA	NA	NA	NA	NA	NA	NA	NA	NA	NA	NA	NA	NA	NA	NA	NA	NA	NA
MIR3180-3	0.11	0.23	0.16	0	0.17	0.04	0	0.12	0	0	0.07	0.21	0	0.4	0	0	0	0	0	0.07	0.14	0.08	0.21	0.14	0.16
hsa_circ_0011067	NA	NA	NA	NA	NA	NA	NA	NA	NA	NA	NA	NA	NA	NA	NA	NA	NA	NA	NA	NA	NA	NA	NA	NA	NA
URS0001BCB15F	0	0	0	0	0	0	0	0	0	0	0.02	0	0	0.03	0	0	0	0	0	0	0	0	0	0	0
hsa_circ_0002546	NA	NA	NA	NA	NA	NA	NA	NA	NA	NA	NA	NA	NA	NA	NA	NA	NA	NA	NA	NA	NA	NA	NA	NA	NA
URS0001BD1890	0	0	0	0	0	0	0	0	0	0	0	0	0	0	0	0	0	0	0.05	0	0	0	0	0	0
hsa_circ_0128190	NA	NA	NA	NA	NA	NA	NA	NA	NA	NA	NA	NA	NA	NA	NA	NA	NA	NA	NA	NA	NA	NA	NA	NA	NA
hsa_circ_0123501	NA	NA	NA	NA	NA	NA	NA	NA	NA	NA	NA	NA	NA	NA	NA	NA	NA	NA	NA	NA	NA	NA	NA	NA	NA
hsa_circ_0030564	NA	NA	NA	NA	NA	NA	NA	NA	NA	NA	NA	NA	NA	NA	NA	NA	NA	NA	NA	NA	NA	NA	NA	NA	NA
hsa_circ_0056188	NA	NA	NA	NA	NA	NA	NA	NA	NA	NA	NA	NA	NA	NA	NA	NA	NA	NA	NA	NA	NA	NA	NA	NA	NA
URS0000DB8A05	0	0.01	0.01	0	0	0	0	0.01	0	0	0	0.02	0	0	0	0	0	0	0	0	0	0	0.03	0	0.02
URS0001BE41E6	0.11	0.06	0.07	0.15	0	0	0.12	0.07	0.06	0.07	0	0	0	0.07	0	0.07	0.2	0.07	0	0	0.06	0.07	0	0	0
ACTN3	0	0.7	0.05	0.03	0.01	0	0.12	0.03	0	0.33	0.7	0.11	0.13	0.02	0.08	0.02	0.17	0.01	0.07	0.08	0.03	0.09	0.01	0.07	0.07
URS0000EA7F67	0	0	0	0	0	0	0	0	0	0	0	0.01	0	0	0	0	0	0	0	0	0	0	0	0	0
URS0000D5827A	0	0	0	0	0	0	0	0.05	0	0	0	0	0	0	0	0.06	0	0	0.01	0	0	0	0	0	0.05
hsa_circ_0041186	NA	NA	NA	NA	NA	NA	NA	NA	NA	NA	NA	NA	NA	NA	NA	NA	NA	NA	NA	NA	NA	NA	NA	NA	NA
hsa_circ_0091515	NA	NA	NA	NA	NA	NA	NA	NA	NA	NA	NA	NA	NA	NA	NA	NA	NA	NA	NA	NA	NA	NA	NA	NA	NA
hsa_circ_0079940	NA	NA	NA	NA	NA	NA	NA	NA	NA	NA	NA	NA	NA	NA	NA	NA	NA	NA	NA	NA	NA	NA	NA	NA	NA
URS0000EB5966	0.06	0.04	0	0.04	0	0.06	0	0.04	0	0.04	0	0.07	0.07	0.08	0.07	0.04	0.15	0.11	0.03	0	0.14	0.04	0.11	0.15	0.04
URS00008BB1FE	0	0	0	0	0	0	0	0	0	0	0	0	0	0	0	0	0	0	0	0	0	0.24	0	0	0
hsa_circ_0089010	NA	NA	NA	NA	NA	NA	NA	NA	NA	NA	NA	NA	NA	NA	NA	NA	NA	NA	NA	NA	NA	NA	NA	NA	NA
hsa_circ_0104161	NA	NA	NA	NA	NA	NA	NA	NA	NA	NA	NA	NA	NA	NA	NA	NA	NA	NA	NA	NA	NA	NA	NA	NA	NA
LOC105372768	0.65	0.04	0.63	0.84	0.34	0.23	0.16	0.94	0.44	0.87	0.67	0.92	0.77	0.77	0.77	0.88	0.72	0.74	1.07	0.95	1.52	1.05	0.79	1.36	0.77
hsa_circ_0026982	NA	NA	NA	NA	NA	NA	NA	NA	NA	NA	NA	NA	NA	NA	NA	NA	NA	NA	NA	NA	NA	NA	NA	NA	NA
URS0001BE0F7F	0	0	0	0	0	0	0	0	0	0	0	0	0	0	0	0	0	0	0	0	0	0	0	0	0
LOC105378150	0	0	0	0	0	0	0.01	0.01	0	0	0.01	0	0	0	0	0	0	0	0.01	0	0	0	0	0	0
URS00008BA4BF	0	0	0	0.12	0	0	0	0	0	0	0	0	0	0.55	0	0	0.01	0.71	0	0	0	0	0.43	0.38	0
URS00008C2552	0	0.01	0	0	0	0	0	0	0	0	0	0	0	0	0.01	0	0	0	0	0	0	0	0	0	0
URS0001BD4D52	0	0	0	0	0	0	0	0	0	0	0	0	0	0.04	0	0	0	0	0	0.03	0	0	0	0	0
EIF3A	36.09	54.81	42.09	38.45	14.89	23.53	49.92	48.31	36.35	33.85	27.57	51.91	36.52	64.12	63.23	45.16	62.8	64.84	47.02	39.21	38.13	35.45	41.24	37.14	33.54
URS00008B83BD	0	0	0	0	0	0	0	0	0	0	0	0	0	0	0.04	0	0	0	0.02	0	0	0	0	0	0
LGALS4	1.47	5.57	1.66	0.91	1.1	0.36	1.51	1.57	1.44	1.43	1.66	2.22	1.53	3.37	2	1.9	1.95	2.2	2.03	2.04	2.45	0.87	2.23	1.97	2.2
hsa_circ_0021759	NA	NA	NA	NA	NA	NA	NA	NA	NA	NA	NA	NA	NA	NA	NA	NA	NA	NA	NA	NA	NA	NA	NA	NA	NA
URS0001BDC69A	0	0.22	0.18	0	0.11	0	0.08	0	0.15	0	0	0	0.08	0	0	0.32	0.01	0.06	0.04	0.09	0.21	0	0	0.14	0.21
URS0001BD83BA	0.02	0	0	0	0	0	0	0	0	0	0.01	0.01	0	0.01	0	0.05	0	0	0.01	0.02	0.01	0.03	0.01	0.01	0.01
URS0001BF34BF	0	0	0	0	0	0	0	0	0	0	0	0	0	0.13	0	0	0	0	0	0	0	0	0	0	0
URS00008BC016	0	0.08	0	0	0	0	0.23	0.08	0.08	0.09	0	0.07	0.15	0	0	0	0.08	0.17	0	0.07	0.24	0	0.24	0.24	0.08
hsa_circ_0002762	NA	NA	NA	NA	NA	NA	NA	NA	NA	NA	NA	NA	NA	NA	NA	NA	NA	NA	NA	NA	NA	NA	NA	NA	NA
URS0000D56EB2	0	0	0	0	0	0	0	0	0	0	0	0	0	0	0	0	0	0	0.02	0	0	0	0	0	0
LOC107987088	0	0	0	0	0	0	0	0	0	0	0.04	0	0	0	0	0	0	0	0	0	0	0	0	0	0
hsa_circ_0000957	NA	NA	NA	NA	NA	NA	NA	NA	NA	NA	NA	NA	NA	NA	NA	NA	NA	NA	NA	NA	NA	NA	NA	NA	NA
URS0001BCB1A9	0	0	0	0	0	0	0	0	0	0	0	0	0	0	0	0	0	0	0	0	0	0.06	0	0	0.02
LOC644215	1.45	3.02	2.29	2.74	2.21	1.76	0.98	2.17	2.95	2.49	1.49	1.71	2.93	2.49	2.28	2.12	2.73	2.99	2.13	2.72	2.32	2.09	2.49	3.17	1.97
LOC100506990	8.28	10.47	13.95	15.15	11.52	6.12	6.76	18	16.55	13.62	10.06	16.85	18.47	23.2	13.5	13.16	18.72	18.55	14.65	14.11	23.2	17.32	22.27	17.77	16.47
LOC105370928	0	0.29	0	0	0	0	0	0.01	0	0	0	0.01	0.01	0	0	0.01	0	0	0	0.01	0	0.02	0	0	0.01
hsa_circ_0086716	NA	NA	NA	NA	NA	NA	NA	NA	NA	NA	NA	NA	NA	NA	NA	NA	NA	NA	NA	NA	NA	NA	NA	NA	NA
URS0001BD5B9C	18.49	29.4	26.28	26.65	19.11	22.46	25.69	25.47	21.81	23.41	19.8	27.43	26.65	35.83	28.43	21.13	33.61	31.87	25.5	19.73	29.23	26.66	26.06	29.2	23.72
hsa_circ_0108913	NA	NA	NA	NA	NA	NA	NA	NA	NA	NA	NA	NA	NA	NA	NA	NA	NA	NA	NA	NA	NA	NA	NA	NA	NA
URS00008B42E9	0	0	0	0	0	0	0	0	0	0	0	0	0	0	0	0	0	0	0	0.02	0	0	0	0	0
URS0001BF8441	0	0.1	0.05	0.09	0.06	0.03	0	0.05	0.03	0.06	0.05	0.06	0.04	0.14	0.1	0.1	0.04	0.03	0.05	0.1	0.04	0.05	0.02	0.01	0.03
TFB2M	1.25	2.96	1.51	0.82	0.85	1.11	1.16	1.67	1.15	1.54	1.45	2.52	2.24	2.44	2.26	2.11	2.93	2.13	2.97	2.03	3.18	1.82	1.96	1.8	2.28
KRT18P55	0	0	0	0	0	0	0	0	0	0	0	0.08	0	0	0	0	0	0	0	0	0	0	0	0	0
URS0001BEFB96	0	0	0	0.01	0	0	0	0	0	0	0	0	0	0	0	0	0	0	0	0	0	0	0	0.01	0
hsa_circ_0076321	NA	NA	NA	NA	NA	NA	NA	NA	NA	NA	NA	NA	NA	NA	NA	NA	NA	NA	NA	NA	NA	NA	NA	NA	NA
URS0001BDC1E8	0.1	0.23	0.83	0.38	0	0.29	0.31	0.58	0.67	0.47	0.38	1.32	0.53	0.71	0.88	0.47	1.74	1.16	0.63	0.29	0.55	0.95	0.33	0.22	0.32
URS0001BDAC8D	0	0	0	0	0	0	0	0	0	0	0	0.01	0	0.01	0	0.01	0.03	0	0.01	0.01	0	0	0.01	0	0
URS0001BDE32F	0	0	0	0	0.1	0.29	0	0	0.44	0	0.2	0	0.2	0	0	0	0	0	0	0.12	0	0.34	0.18	0.15	0.19
TSPAN10	0.02	0.12	0.15	0.28	0.09	0.02	0.11	0.1	0.12	0.07	0.2	0.34	0.11	0.3	0.15	0.16	0.24	0.17	0.35	0.22	0.09	0.27	0.19	0.15	0.2
MIR4666B	0	0	0	0	0	0	0	0	0	0	0	0	0	0	0	0.01	0	0	0	0	0	0.02	0	0	0
hsa_circ_0026849	NA	NA	NA	NA	NA	NA	NA	NA	NA	NA	NA	NA	NA	NA	NA	NA	NA	NA	NA	NA	NA	NA	NA	NA	NA
hsa_circ_0056381	NA	NA	NA	NA	NA	NA	NA	NA	NA	NA	NA	NA	NA	NA	NA	NA	NA	NA	NA	NA	NA	NA	NA	NA	NA
URS0001BF000B	0	0	0.13	0	0	0	0	0	0	0	0	0	0	0	0.12	0	0.06	0	0	0	0	0	0	0	0
LOC105378835	0	0	0	0	0.05	0	0	0	0	0.3	0	0	0	0.09	0	0.01	0.09	0	0	0.05	0	0	0	0.01	0
URS0001BD2531	0.04	0	0.03	0	0	0	0	0	0.02	0	0.05	0	0.04	0.02	0.03	0.07	0.01	0.01	0	0.01	0.03	0.07	0.02	0.01	0
URS0001BF8674	0.02	0	0.03	0.09	0	0.02	0	0.04	0	0	0	0	0	0	0	0	0	0	0.04	0	0	0	0.04	0	0
hsa_circ_0130111	NA	NA	NA	NA	NA	NA	NA	NA	NA	NA	NA	NA	NA	NA	NA	NA	NA	NA	NA	NA	NA	NA	NA	NA	NA
hsa_circ_0057500	NA	NA	NA	NA	NA	NA	NA	NA	NA	NA	NA	NA	NA	NA	NA	NA	NA	NA	NA	NA	NA	NA	NA	NA	NA
URS0000EA9CFA	0	0.38	0	0.63	0.23	0.14	0.17	0.66	0.77	0.81	0.57	2.52	1.12	1.61	0	1.18	0	0	2.17	2.99	2.82	1.2	0.95	0.6	0
URS00008BDB13	0	0	0	0	0	0	0	0	0	0	0	0	0.09	0	0.09	0.1	0	0	0	0	0.1	0	0	0	0
URS0001BD75D7	0	0	0	0	0	0	0	0	0	0	0	0	0	0	0	0.01	0	0	0	0	0	0	0	0	0
URS0001BCBD49	0	0	0.01	0	0	0	0	0	0	0.01	0	0.01	0	0	0	0	0	0	0	0	0	0	0.01	0	0
hsa_circ_0011052	NA	NA	NA	NA	NA	NA	NA	NA	NA	NA	NA	NA	NA	NA	NA	NA	NA	NA	NA	NA	NA	NA	NA	NA	NA
URS00008B8E28	0.03	0	0	0	0.03	0	0	0	0	0.04	0	0	0	0	0	0.08	0	0	0	0	0	0.04	0	0	0.04
INO80C	7.42	6.18	11.98	10.43	6.62	5.85	7.87	10.1	13.74	9.14	9.55	8.97	8.26	15.74	14.11	16.03	9.64	12.47	11.47	8.31	9.27	11.62	11.95	11.33	9.59
URS0001BCEC33	0.89	0.95	1.49	0	1.07	0.52	0.58	0.39	0.96	0.87	0.6	0.17	0.4	0.26	0.7	0.29	0.69	0.37	0.23	0.42	0.29	0.7	0.33	0.48	0.29
hsa_circ_0078578	NA	NA	NA	NA	NA	NA	NA	NA	NA	NA	NA	NA	NA	NA	NA	NA	NA	NA	NA	NA	NA	NA	NA	NA	NA
SAMMSON	0.61	1.21	1.02	1.72	1.05	0.71	0.69	1.1	0.86	1.37	0.97	0.96	1.13	1.3	0.93	0.94	1.17	1.04	1.14	1.19	1.48	0.93	1.05	1.06	1.2
hsa_circ_0103505	NA	NA	NA	NA	NA	NA	NA	NA	NA	NA	NA	NA	NA	NA	NA	NA	NA	NA	NA	NA	NA	NA	NA	NA	NA
hsa_circ_0115942	NA	NA	NA	NA	NA	NA	NA	NA	NA	NA	NA	NA	NA	NA	NA	NA	NA	NA	NA	NA	NA	NA	NA	NA	NA
TRAK2	32.6	31.11	17.29	12.92	27.06	20.63	32.27	28.34	24.13	22.59	44.19	45.57	30.66	31.15	20.02	35.55	21.39	30.17	29.29	30.79	42.31	21.58	25.58	30.96	39.79
GFPT1	2.51	15.16	5.92	5.67	1.8	2.11	8.02	5.12	2.85	3	4.11	5.52	4.2	7.11	4.95	5	5.19	5.88	5.62	4.54	4.95	4.96	4.62	5.73	4.95
hsa_circ_0002971	NA	NA	NA	NA	NA	NA	NA	NA	NA	NA	NA	NA	NA	NA	NA	NA	NA	NA	NA	NA	NA	NA	NA	NA	NA
RCBTB1	4.7	4.8	6.49	9.53	2.24	4.41	5.32	7.22	7.96	7.04	9.37	7.95	7.98	12.43	10.46	6.55	8.52	9.42	7.12	5.74	9.62	6.96	7.52	6.2	6.6
hsa_circ_0071185	NA	NA	NA	NA	NA	NA	NA	NA	NA	NA	NA	NA	NA	NA	NA	NA	NA	NA	NA	NA	NA	NA	NA	NA	NA
URS0001BD90B6	0	0	0	0	0	0.09	0	0	0	0	0	0	0	0	0	0	0	0	0	0	0	0	0	0	0
URS0001BEAC64	1.95	1.93	1.48	1.52	1.57	1.76	1.21	0.88	3.17	2.08	2.15	0.51	1.06	0.5	0.78	1.18	0.58	0.48	0.81	0.84	1.18	0.89	1.56	1.39	1.17
hsa_circ_0032471	NA	NA	NA	NA	NA	NA	NA	NA	NA	NA	NA	NA	NA	NA	NA	NA	NA	NA	NA	NA	NA	NA	NA	NA	NA
URS0000E9CEA0	2.05	2.45	3.04	1.84	2.59	0.82	1.18	1.9	2.28	0.78	2.62	1.14	1.53	1.32	1.67	1.63	1.84	0.91	1.8	1.48	0.94	1.86	1.58	1.78	1.33
URS00008BDF23	0.07	0	0	0.27	0.07	0.13	0.07	0.08	0.08	0.08	0.13	0.28	0.14	0.24	0.15	0.08	0.24	0.16	0.16	0.13	0.08	0.08	0.07	0	0.14
URS00008B9436	0	0.24	0	0	0	0	0	0	0	0	0	0	0	0	0	0	0	0	0	0	0	0	0	0	0
ZC3H7A	14.09	14.36	10.04	12.13	6.7	19.31	8.27	15.63	12.21	14.97	10.62	17.13	12.69	18.78	17.93	16.38	18.34	19.58	15.86	13.12	15.35	13.69	13.65	13.47	13.73
hsa_circ_0013441	NA	NA	NA	NA	NA	NA	NA	NA	NA	NA	NA	NA	NA	NA	NA	NA	NA	NA	NA	NA	NA	NA	NA	NA	NA
GRIA4	0.01	0.36	0.04	0	0.03	0.05	0	0.03	0.03	0	0.03	0	0	0.05	0.03	0	0.11	0	0.09	0	0.02	0.05	0	0	0.04
hsa_circ_0127038	NA	NA	NA	NA	NA	NA	NA	NA	NA	NA	NA	NA	NA	NA	NA	NA	NA	NA	NA	NA	NA	NA	NA	NA	NA
URS0001BE3FC5	0	0	0	0	0	0	0	0	0	0	0	0	0	0	0	0	0	0	0	0	0	0	0	0	0
LOC90246	0	0	0	0.02	0	0	0	0	0	0	0	0.01	0	0	0	0	0	0	0	0	0	0.01	0	0	0
URS00008B385D	0	0	0	0	0	0	0	0	0	0	0	0	0	0	0	0	0	0	0.04	0	0	0	0	0	0
GAGE1	0	0.27	0	0	0	0	0	0.14	0	0	0	0	0	0	0	0	0	0	0	0	0	0	0	0	0
URS0000EAAA24	0.03	0.01	0.01	0.01	0	0	0.01	0	0.02	0.01	0	0.01	0	0	0.01	0.02	0.02	0	0.01	0	0	0	0	0.01	0
DYNC2LI1	0.82	1.05	0.26	0.69	0.3	0.34	0.55	0.56	0.2	0.55	0.48	0.49	0.68	0.89	0.83	0.93	1.4	0.91	0.64	0.84	0.7	0.81	0.77	0.73	0.92
URS00008BD3E2	0	0	0	0	0	0	0	0	0	0	0	0.02	0	0	0	0	0	0	0	0	0.02	0	0	0	0
ABHD1	0.28	0.38	0.07	0.25	0.06	0.06	0.21	0.07	0.15	0.3	0.26	0.23	0.37	0.5	0.15	0.55	0.1	0.55	0.34	0.53	0.3	0.31	0.23	0.33	0.5
URS0001BED772	0	0.02	0.02	0	0	0	0	0	0	0	0	0	0	0	0	0	0	0	0	0	0.01	0.01	0	0	0
TM2D1	8.66	15.91	13.09	11.88	6.02	8.75	18.05	10.31	8.21	10.95	9.01	15.52	12.88	17.97	12.67	18.12	16.07	21.72	13.02	9.33	12.06	11.5	13.45	13.65	10.82
hsa_circ_0021930	NA	NA	NA	NA	NA	NA	NA	NA	NA	NA	NA	NA	NA	NA	NA	NA	NA	NA	NA	NA	NA	NA	NA	NA	NA
hsa_circ_0075334	NA	NA	NA	NA	NA	NA	NA	NA	NA	NA	NA	NA	NA	NA	NA	NA	NA	NA	NA	NA	NA	NA	NA	NA	NA
URS0001BE5FF2	0	0.06	0	0.02	0.06	0	0.03	0	0.03	0	0	0	0	0	0.02	0	0	0	0.02	0	0	0	0.02	0	0
URS0001BDF4A6	1.12	1.29	0	0	0.25	0	0	1.39	0.88	1.44	1.09	0.39	0.41	0.46	0.85	2.24	0.9	0.93	0	1.16	1.74	1.46	1.25	0.86	0.38
hsa_circ_0017090	NA	NA	NA	NA	NA	NA	NA	NA	NA	NA	NA	NA	NA	NA	NA	NA	NA	NA	NA	NA	NA	NA	NA	NA	NA
WDR3	0.5	0.62	1	0.76	0.31	0.63	0.58	0.99	0.83	0.89	0.78	1.86	1.27	2.25	1.3	1.35	1.62	1.67	1.86	1.26	1.49	1.22	1.33	1.26	1.06
URS0000EA1375	0	0	0	0	0	0	0	0	0	0	0	0	0	0	0	0.02	0	0	0	0	0	0	0	0	0
hsa_circ_0064401	NA	NA	NA	NA	NA	NA	NA	NA	NA	NA	NA	NA	NA	NA	NA	NA	NA	NA	NA	NA	NA	NA	NA	NA	NA
URS0001BCC375	0.01	0.03	0	0	0.01	0	0.04	0	0	0	0	0	0	0	0	0.01	0	0	0	0	0	0	0	0.01	0.01
URS0001BEFF82	0	0	0	0	0	0	0	0	0	0	0	0	0	0	0	0	0.04	0	0	0	0	0	0	0	0
RASA4CP	3.2	2.73	18.54	16.61	2.8	1.1	5.78	5.92	4.5	3.14	6.25	10.32	15.38	16.13	9.63	7.93	12.62	19.57	10.91	15.21	9.6	5.35	16.21	9.16	7.82
URS0001BE3432	5.19	5.11	5.52	7.1	4.13	2.85	5.58	4.91	5.08	4.15	3.73	4.65	4.48	5.88	5.89	4.1	5.67	6.4	3.82	4.49	5.12	6.88	5.07	4.82	4.68
LOC107986361	1.74	0.51	0.83	1.62	0.59	1.04	0.55	1.93	1.61	2.03	1.38	1.44	1.55	2.65	2.08	1.26	1.43	2.02	2.16	1.1	1.91	1.93	1.58	1.91	1.22
hsa_circ_0038798	NA	NA	NA	NA	NA	NA	NA	NA	NA	NA	NA	NA	NA	NA	NA	NA	NA	NA	NA	NA	NA	NA	NA	NA	NA
URS0001BE2EEF	0	0	0.02	0.04	0	0	0	0.04	0.02	0	0.02	0	0.03	0.02	0	0.01	0.03	0.02	0	0	0.02	0.04	0	0	0.03
URS0001BEB1E1	0.02	0	0	0	0.04	0	0	0.01	0	0	0.04	0	0	0	0.06	0	0	0.02	0.03	0	0	0	0	0.06	0.08
URS0001BD73B2	0	0	0	0	0	0	0	0.03	0	0	0	0	0	0.09	0	0	0	0	0	0	0	0	0	0	0
URS0001BD4927	0	0.01	0	0.03	0	0	0.01	0.09	0.01	0.05	0.02	0.02	0	0.03	0.1	0	0.01	0.03	0.01	0.02	0.05	0.03	0	0.02	0
SCGB3A2	0.43	0.29	0.92	0.98	0.68	0.37	0.93	0.54	2.06	1.51	0.47	0.46	0.87	1.2	1.22	1.52	1.16	0.73	0.47	0.78	0.83	0.66	0.52	0.32	0.58
URS0001BCC0D6	0.06	0	0.16	0	0	0.04	0	0.01	0.14	0.02	0.01	0	0.06	0	0	0	0	0.1	0	0.04	0.08	0.14	0.04	0.11	0
CASP8	93.09	38.05	96.39	119.54	76.57	59.84	75.96	81.81	82.61	116.51	74.77	67.7	76.11	84.61	120.1	90.27	112.96	94.42	67.49	71.57	71.49	101.39	82.28	75.6	70.43
hsa_circ_0013924	NA	NA	NA	NA	NA	NA	NA	NA	NA	NA	NA	NA	NA	NA	NA	NA	NA	NA	NA	NA	NA	NA	NA	NA	NA
URS0000D58B8E	0	0	0	0	0	0	0	0	0	0	0	0.47	0	0	0	0	0	0	0	0	0.36	0	0	0	0
URS0001BCC5C2	0	0	0	0	0	0	0	0	0	0.32	0	0	0	0	0	0	0.14	0	0	0	0	0.18	0	0	0
URS0001BECC6B	0.1	4.33	0.16	0.04	0.05	0	0.7	0.22	0.14	0.12	0.07	0.12	0.17	0.21	0.27	0.08	0.07	0.18	0.25	0.17	0.14	0	0.09	0.22	0.18
hsa_circ_0108618	NA	NA	NA	NA	NA	NA	NA	NA	NA	NA	NA	NA	NA	NA	NA	NA	NA	NA	NA	NA	NA	NA	NA	NA	NA
URS0001BD82C6	0	0	1.74	0	0	0.66	0	0.88	0	0	0	0	0	0	0.81	0	0	0	0	0.68	0	0.91	0.77	0.79	0.7
URS0001BDCE2A	0	0	0	0	0	0	0	0	0	0	0	0	0	0	0	0	0	0	0	0	0	0	0	0	0
ZNF33BP1	0.04	0.05	0	0.03	0.04	0	0.02	0.05	0.02	0.12	0.06	0.28	0.07	0.28	0.14	0.1	0.12	0.05	0.38	0.06	0.18	0.05	0.16	0.05	0.02
URS0001BF1409	0	0.12	0	0.07	0.05	0.05	0	0.06	0	0	0	0	0	0	0.12	0	0.06	0.06	0.11	0	0	0.06	0.11	0.06	0.06
hsa_circ_0063080	NA	NA	NA	NA	NA	NA	NA	NA	NA	NA	NA	NA	NA	NA	NA	NA	NA	NA	NA	NA	NA	NA	NA	NA	NA
LOC112267984	0	0	0	0	0	0.01	0	0	0.01	0	0	0	0	0	0	0	0	0	0	0	0	0	0	0	0
hsa_circ_0064125	NA	NA	NA	NA	NA	NA	NA	NA	NA	NA	NA	NA	NA	NA	NA	NA	NA	NA	NA	NA	NA	NA	NA	NA	NA
hsa_circ_0042798	NA	NA	NA	NA	NA	NA	NA	NA	NA	NA	NA	NA	NA	NA	NA	NA	NA	NA	NA	NA	NA	NA	NA	NA	NA
URS0001BD73FA	0.05	0.21	0.05	0.12	0.06	0	0.02	0.03	0	0	0.02	0.07	0.02	0.08	0.03	0.22	0.08	0.08	0.13	0.07	0.02	0.12	0.05	0	0.07
hsa_circ_0020696	NA	NA	NA	NA	NA	NA	NA	NA	NA	NA	NA	NA	NA	NA	NA	NA	NA	NA	NA	NA	NA	NA	NA	NA	NA
URS0001BE316E	0	0	0	0	0	0.01	0	0	0.03	0	0	0	0	0	0.01	0	0	0	0	0	0	0	0	0.01	0
WASH5P	5.68	14.92	15.69	12.03	9.86	7.1	2.43	14.81	12.51	10.01	8.85	10.94	15.53	12.29	11.55	20.47	8.89	7.7	13.22	12.31	9.67	13.46	11.55	12.55	20.28
NDNF	0	0.22	0.02	0	0	0.02	0.01	0	0.1	0	0	0	0	0	0	0	0.03	0	0	0	0	0	0	0.02	0
URS0001BE5919	0	0.56	0	0	0.1	0	0.11	0	0	0.12	0	0.1	0	0	0	0	0.12	0.12	0.11	0	0	0	0	0	0.11
URS0001BD5DBA	0	0	0.85	0	0	0	0	0	0	0	0	0	0	0	0.78	0	0	0	0	0	0	0.88	0	0	0
URS0001BD1605	0.43	3.21	1.75	0.71	0.36	0.49	1.49	0.73	0.22	0.13	0.37	0.69	0.81	1	0.48	1.01	0.61	0.63	0.69	0.8	1.4	0.61	0.48	0.54	0.8
hsa_circ_0024816	NA	NA	NA	NA	NA	NA	NA	NA	NA	NA	NA	NA	NA	NA	NA	NA	NA	NA	NA	NA	NA	NA	NA	NA	NA
GSTT2	0.05	0.11	0.04	0.04	0.02	0	0.06	0.04	0.01	0.04	0	0.04	0.03	0.03	0.02	0.04	0.04	0.05	0.05	0.07	0.04	0.05	0.05	0.02	0.08
LINC02640	0.07	0	0	0	0.03	0	0	0	0	0.04	0	0.04	0	0.04	0	0	0.04	0.04	0	0	0.04	0.04	0.04	0	0.07
hsa_circ_0101937	NA	NA	NA	NA	NA	NA	NA	NA	NA	NA	NA	NA	NA	NA	NA	NA	NA	NA	NA	NA	NA	NA	NA	NA	NA
hsa_circ_0117302	NA	NA	NA	NA	NA	NA	NA	NA	NA	NA	NA	NA	NA	NA	NA	NA	NA	NA	NA	NA	NA	NA	NA	NA	NA
hsa_circ_0009567	NA	NA	NA	NA	NA	NA	NA	NA	NA	NA	NA	NA	NA	NA	NA	NA	NA	NA	NA	NA	NA	NA	NA	NA	NA
MAMDC2	0.04	0.05	0.02	0.05	0	0	0.04	0.09	0.02	0.02	0.07	0.08	0.05	0.01	0.06	0.19	0.19	0.03	0.04	0.02	0.04	0.02	0.09	0.14	0.04
hsa_circ_0092229	NA	NA	NA	NA	NA	NA	NA	NA	NA	NA	NA	NA	NA	NA	NA	NA	NA	NA	NA	NA	NA	NA	NA	NA	NA
URS0001BDD914	0.06	0.05	0.02	0.05	0.02	0.02	0.02	0.07	0.04	0.07	0.02	0.04	0	0.02	0.07	0.07	0.12	0	0.04	0.02	0.02	0.07	0.02	0.02	0.04
ADAM23	0.12	0.15	0.23	0.24	0.07	0.03	0.34	0.43	0.3	0.29	0.3	0.94	0.85	0.88	0.66	0.63	0.81	1.02	0.39	0.29	0.76	1.2	1.32	0.57	0.4
hsa_circ_0046718	NA	NA	NA	NA	NA	NA	NA	NA	NA	NA	NA	NA	NA	NA	NA	NA	NA	NA	NA	NA	NA	NA	NA	NA	NA
URS0001BE2297	0.07	0.07	0.01	0.13	0	0	0.07	0	0	0	0.07	0.12	0	0	0.06	0	0.11	0.1	0.07	0.11	0	0.04	0.06	0.08	0.03
hsa_circ_0061217	NA	NA	NA	NA	NA	NA	NA	NA	NA	NA	NA	NA	NA	NA	NA	NA	NA	NA	NA	NA	NA	NA	NA	NA	NA
URS0001BF3748	0	0	0.05	0	0	0	0	0	0	0	0	0	0.04	0.1	0	0	0.05	0	0	0	0	0	0	0	0
LINC02087	0.03	0	0.06	0	0	0.03	0	0	0.03	0.11	0.03	0	0	0	0.08	0	0	0	0	0	0	0	0.05	0	0.08
hsa_circ_0091872	NA	NA	NA	NA	NA	NA	NA	NA	NA	NA	NA	NA	NA	NA	NA	NA	NA	NA	NA	NA	NA	NA	NA	NA	NA
HSPB6	0.43	2.28	1.18	1.32	0.96	0.37	2.14	0.5	0.68	0.69	0.53	0.41	1.01	0.9	1.07	0.16	0.86	1.89	0.15	1.08	0.22	0.95	0.94	0.83	0.94
URS0001BE75D1	0.05	0.08	0	0	0.03	0.17	0.03	0.06	0.12	0.03	0.08	0	0.05	0	0.07	0.1	0.05	0.13	0.03	0.08	0.04	0.06	0.08	0.02	0.07
HAPLN3	1.8	1.12	4.79	2.26	0.46	6.49	1.61	7.17	1.2	3.85	4.55	10.61	8.32	15.36	5.94	7.83	13.09	9.64	7.63	6.7	7.87	7.15	9.81	6.35	5.75
URS0001BCF3FC	0	0	0	0.86	0	0	0	0	0	0	0.45	0	0	0.09	0	0	0.1	0	0	0	0	0.07	0	0	0
URS0001BE1F45	0	0	0	0	0	0	0	0	0	0	0.02	0	0	0	0	0	0	0	0	0	0	0	0	0	0
hsa_circ_0087630	NA	NA	NA	NA	NA	NA	NA	NA	NA	NA	NA	NA	NA	NA	NA	NA	NA	NA	NA	NA	NA	NA	NA	NA	NA
hsa_circ_0056766	NA	NA	NA	NA	NA	NA	NA	NA	NA	NA	NA	NA	NA	NA	NA	NA	NA	NA	NA	NA	NA	NA	NA	NA	NA
hsa_circ_0022142	NA	NA	NA	NA	NA	NA	NA	NA	NA	NA	NA	NA	NA	NA	NA	NA	NA	NA	NA	NA	NA	NA	NA	NA	NA
URS0001BEF63B	0	0	0	0	0	0	0	0	0	0	0	0	0	0	0	0	0.8	0	0	0.32	0	0	0	0	0
UMAD1	2.13	1.55	2.52	3.05	1.82	1.3	1.66	2.65	2.12	2.86	2.21	2.9	3.07	3.26	3.11	2.82	3.48	2.74	3.13	2.92	4.11	3.33	2.82	3.06	3.36
LINC01146	2.86	1.74	3.28	13.65	4.04	9.66	3.74	5.46	5.56	6.08	3.44	7.93	7.44	6.06	7.33	7.58	4.88	8.57	8.8	4.18	6.43	4.46	7.82	6.56	5.89
hsa_circ_0132616	NA	NA	NA	NA	NA	NA	NA	NA	NA	NA	NA	NA	NA	NA	NA	NA	NA	NA	NA	NA	NA	NA	NA	NA	NA
hsa_circ_0021238	NA	NA	NA	NA	NA	NA	NA	NA	NA	NA	NA	NA	NA	NA	NA	NA	NA	NA	NA	NA	NA	NA	NA	NA	NA
hsa_circ_0042698	NA	NA	NA	NA	NA	NA	NA	NA	NA	NA	NA	NA	NA	NA	NA	NA	NA	NA	NA	NA	NA	NA	NA	NA	NA
LOC107985245	0.02	0.45	0.73	0.51	0.15	0.02	1.1	0.72	0.16	0.36	0.29	0.7	1.26	0.65	0.32	0.91	0.18	0.71	1.01	1.01	0.7	0.46	0.53	0.53	0.57
URS0001BF0AD1	0.02	0	0.03	0	0.02	0	0	0	0.05	0	0	0.05	0	0	0	0	0	0	0	0	0.03	0.06	0	0	0
URS0001BD4832	0	0.7	0	0	0	0	0.7	0	0	0.81	0.59	0	0.67	0	0	0	0	0	0	0.59	0	0	0	1.37	0
LOC105371956	0.03	0	0	0.04	0	0	0	0.04	0	0.12	0	0.04	0	0.01	0.01	0.07	0	0.01	0.05	0	0.03	0.01	0.03	0.01	0.05
URS0001BDE395	0.14	2.97	0.7	0.73	0.21	0.18	0.84	0.27	0.23	0.16	0.18	0.26	0.37	0.46	0.42	0.41	0.49	0.54	0.48	0.49	0.44	0.23	0.38	0.49	0.48
URS00009C381B	6.62	13.08	15	17.87	7.9	6.37	19.04	17.14	8.97	12.64	10.89	19.57	20.56	18.33	14.91	14.08	18.66	15.25	15.45	14.56	17.32	15.03	13.19	16.8	13.65
LOC112268250	2.89	5.08	3.22	3.29	2.79	2.75	2.87	3.35	2.4	3.09	2.74	2.57	4.74	5.82	4.74	3.58	5.4	5.19	3.51	2.58	4.86	4.32	3.89	4.23	3.71
URS0000EF09DA	0.03	0	0	0.04	0.05	0	0	0.02	0.02	0.12	0.09	0.17	0.11	0.22	0.13	0.04	0.18	0.18	0.12	0.1	0.07	0.02	0.11	0.07	0.09
LOC105370204	0.04	0.15	0.03	0.01	0.04	0.04	0.05	0.03	0.15	0.01	0.01	0.02	0.03	0.05	0.05	0.06	0.01	0.01	0.02	0.05	0.03	0.02	0.01	0	0.04
RAB3D	81.31	49.38	116.57	86.11	100.5	40.59	56.62	80.94	113.15	113.04	72.69	31.55	49.71	52.63	66.83	64.48	60.74	53.49	40.46	46.2	42.52	79.94	60.01	75.35	55.62
LOC105379435	0.7	0	1.15	0.12	0.33	0	0.03	0.15	0.11	0.08	0.25	0	0.03	0	0.07	0.08	0.15	0	0	0	0	0.34	0	0.33	0.1
URS0001BDB0FC	0	0	0	0	0	0	0	0	0.02	0.02	0	0	0.02	0	0	0	0	0	0	0	0	0	0	0	0
URS0000EB05D8	0	0.07	0	0	0	0	0.1	0	0	0.02	0	0	0	0	0.02	0	0	0	0	0	0	0	0	0.02	0.02
URS00009B2B1F	0.07	0.69	0.42	0.23	0.04	0.1	0.53	0.17	0.1	0.12	0.06	0.3	0.12	0.35	0.22	0.16	0.36	0.46	0.29	0.18	0.26	0.22	0.13	0.23	0.09
KIF11	0.49	1.96	0.79	1.81	0.31	1.17	3.17	0.34	0.38	0.73	0.76	2.02	2.85	1.06	2.4	1.6	1.46	1.4	0.96	1.74	0.69	0.85	2.04	0.82	1.25
URS00008B9924	0.63	1.4	0.64	0.72	0.5	0.62	0.86	0.71	0.71	0.74	0.43	0.51	0.39	0.84	0.7	0.56	0.73	0.53	0.47	0.37	0.35	0.68	0.44	0.63	0.48
hsa_circ_0093523	NA	NA	NA	NA	NA	NA	NA	NA	NA	NA	NA	NA	NA	NA	NA	NA	NA	NA	NA	NA	NA	NA	NA	NA	NA
URS0001BE085F	0	0.02	0.03	0	0	0	0	0.02	0	0	0.03	0	0	0.02	0	0	0	0	0	0	0	0.02	0	0	0.02
hsa_circ_0078393	NA	NA	NA	NA	NA	NA	NA	NA	NA	NA	NA	NA	NA	NA	NA	NA	NA	NA	NA	NA	NA	NA	NA	NA	NA
LHX4-AS1	2.47	9.44	4.3	3.89	3.68	1.37	2.54	4.3	4.3	4.63	3.17	5.39	4.3	6.49	4.62	4.49	6.37	4.42	4.85	4.32	5.5	4.85	5.64	5.02	3.5
hsa_circ_0002919	NA	NA	NA	NA	NA	NA	NA	NA	NA	NA	NA	NA	NA	NA	NA	NA	NA	NA	NA	NA	NA	NA	NA	NA	NA
hsa_circ_0131378	NA	NA	NA	NA	NA	NA	NA	NA	NA	NA	NA	NA	NA	NA	NA	NA	NA	NA	NA	NA	NA	NA	NA	NA	NA
URS0001BD55AB	0	0	0	0	0	0	0	0.01	0	0	0.01	0	0	0	0	0	0	0	0	0	0	0	0	0.03	0
URS0001BEFD1B	0	0	0.02	0.05	0.01	0	0	0	0.02	0.03	0	0.01	0.01	0	0	0.02	0.01	0	0	0.04	0	0.03	0.01	0	0
URS0000D57BEB	0.02	0.01	0	0	0	0	0	0	0	0	0	0.03	0	0.04	0	0.04	0	0.1	0	0	0.04	0	0	0	0
LOC101930420	0.06	0	0.07	0.03	0	0.06	0.05	0.03	0	0	0.11	0.03	0.03	0.14	0.09	0.11	0.06	0.06	0.06	0	0.13	0.07	0.06	0.03	0.07
hsa_circ_0003061	NA	NA	NA	NA	NA	NA	NA	NA	NA	NA	NA	NA	NA	NA	NA	NA	NA	NA	NA	NA	NA	NA	NA	NA	NA
URS00008B93E3	0	0.1	0	0	0	0	0	0	0	0	0	0	0	0	0	0	0	0	0	0	0	0	0	0	0
URS000222431A	0.43	0.11	0.21	0	0	0.42	0.11	0.45	0.2	0.43	0.53	1.07	1.34	0.47	0.64	0.12	2.16	0.88	0.4	0.38	0.53	0.29	0.84	0.63	0.04
LOC105375873	0	0.11	0.14	0.06	0.1	0.05	0.06	0.11	0.14	0	0	0.14	0.03	0.36	0.11	0	0.06	0	0.1	0	0.05	0.06	0	0	0
URS0001BD89DC	0.19	0.25	0.17	0.11	0	0.19	0.1	0.31	0	0.12	0.13	0.21	0.19	0.28	0.19	0.24	0.1	0	0.05	0	0.06	0.15	0	0	0
URS0001BF730A	0.22	0	0	0.3	0	0	0	0	0	0	0	0.23	0	0	0	0	0	0	0.24	0.44	0.5	0	0	0	0.7
URS0000D572D6	0.03	0	0	0.04	0	0.03	0.04	0	0.04	0	0	0	0	0	0	0	0	0	0.04	0.03	0	0	0.07	0.11	0
hsa_circ_0039261	NA	NA	NA	NA	NA	NA	NA	NA	NA	NA	NA	NA	NA	NA	NA	NA	NA	NA	NA	NA	NA	NA	NA	NA	NA
URS00008BC18F	7.91	10.18	11.81	11.31	7.26	8.97	9.77	9.85	8.38	9.92	7.77	11.64	10.9	14.87	10.93	8.97	13.74	13.66	10.24	9.11	12.6	9.88	9.82	12.81	8.7
LINC01648	0	0	0	0.07	0.05	0	0	0	0	0	0	0	0	0.06	0	0	0	0	0.02	0.02	0	0	0.06	0.06	0.06
URS0000DBB669	0.31	1.43	0.36	1.16	0.25	0.35	0.86	0.34	0.47	0.51	0.5	0.38	0.42	0.6	0.49	0.44	0.43	0.57	0.54	0.42	0.64	0.36	0.52	0.49	0.3
URS0000EC03E6	0.15	0.17	0	0.06	0.09	0.34	0	0.17	0.06	0.3	0.05	0.05	0.21	0.18	0.11	0.24	0.06	0.06	0.26	0.15	0.22	0.66	0.06	0.06	0.11
CENPX	4.11	2.88	5.33	3.63	2.17	2.46	4.32	4.95	2.91	2.84	3.95	7.37	4.11	6.69	6.81	7.58	8.12	8.07	5.92	5.38	5.94	5.08	6.4	5.79	5.14
UBE2Q1	11.8	11.71	16.93	19.79	12.32	7.58	12.62	14.19	15.43	15.66	12.72	14.93	15.84	18.57	20.34	16.73	17.14	18.66	19.35	16.15	13.84	16.49	16.26	16.27	19.71
BBS10	1.59	1.85	2.07	1.58	0.93	1.2	2.12	1.73	2.07	2.34	1.57	2.42	1.93	2.8	2.02	1.81	2.58	2.81	2.15	1.87	2.72	1.87	1.75	2.18	1.93
COLCA2	1.07	0	0	0	0	0	0	1.34	0	0	0	1.11	1.15	2.64	0	0.05	0	2.81	0	0	0	0.05	0	0	0.03
hsa_circ_0063110	NA	NA	NA	NA	NA	NA	NA	NA	NA	NA	NA	NA	NA	NA	NA	NA	NA	NA	NA	NA	NA	NA	NA	NA	NA
hsa_circ_0067733	NA	NA	NA	NA	NA	NA	NA	NA	NA	NA	NA	NA	NA	NA	NA	NA	NA	NA	NA	NA	NA	NA	NA	NA	NA
PAN2	3.71	19.3	8.39	10.02	3.98	3.25	7.75	8.68	4.85	5.62	7.58	9.81	10.75	14.86	7.98	9.65	9.8	10.89	12.7	11.08	16.6	10.68	10.96	14.26	10.63
CDK3	0.48	1.06	1.32	0.86	0.36	0.49	1.41	1.07	1.72	0.64	0.86	0.78	1.19	1.18	0.37	1.35	0.49	1.45	1.12	0.79	1.12	0.65	0.81	0.84	0.49
URS0000EB88BA	0	0	0	0	0	0.01	0	0	0	0	0.02	0	0.02	0	0	0.04	0.01	0	0	0.02	0	0	0.01	0	0
URS0001BE3191	0	0.2	0	0.08	0	0	0	0	0	0.15	0	0	0	0	0	0	0	0.06	0	0	0	0	0	0	0
URS0001BCD7CF	0	0.03	0	0	0	0	0	0	0.03	0	0	0	0	0	0	0	0	0	0	0.02	0	0	0	0	0
TAS2R31	0.92	1.6	1.32	2.74	0.4	0.65	0.41	2.28	0.86	1.08	0.61	2.57	2.85	3.57	1.7	2.79	2.24	5.22	2.08	1.94	5.21	2.3	1.64	2.33	1.54
URS0001BFA92A	0	0.08	0	0	0	0	0	0	0.17	0	0	0	0	0.09	0	0	0.09	0.17	0	0	0.08	0	0.08	0.11	0
URS00008C0643	0	0.01	0.02	0.01	0	0.02	0.01	0	0.02	0.01	0	0.03	0	0	0.01	0	0.01	0	0.03	0	0	0.02	0.03	0	0
URS0000E9AD93	0.09	0.24	0.24	0.13	0.18	0.12	0.04	0.24	0.13	0.2	0.23	0.11	0.2	0.08	0.17	0.1	0.1	0.17	0.14	0.19	0.11	0.06	0.08	0.05	0.14
URS0001BECE6B	0.66	0.21	2.16	0	1.75	0.43	0.59	0.6	1.09	0.99	0.71	0	0.97	1.33	0	0.49	0.53	0.54	0.46	0.41	0	0	0.36	1.68	0
ZNHIT2	1.62	4.15	1.73	1.08	0.52	1.64	1.65	2.15	1.05	1.07	1.72	2.81	2.25	2.99	2.36	2.33	2.85	2.16	2.01	1.95	2.3	2.01	2.43	1.81	1.89
LOC107986584	0	0.04	0.01	0	0.01	0.01	0	0	0.04	0.11	0	0.02	0.05	0.02	0.02	0	0.05	0.13	0.01	0	0	0.04	0	0.02	0
URS0001BF73DD	0.01	0	0	0	0.01	0	0	0	0.03	0.01	0	0	0	0	0	0	0	0	0	0.01	0.01	0.01	0	0.01	0.01
ZBTB42	0.78	0.67	1.36	1.28	0.4	0.63	0.8	1.74	0.88	1.41	1.04	2.48	3.25	2.9	1.81	3.29	1.93	5.21	2.19	1.72	1.53	1.83	3.38	1.81	1.69
URS0001BE89CB	0	0	0	0	0	0	0	0	0.04	0	0	0	0	0	0	0	0	0	0	0	0	0	0	0	0
TMEM131L	17.41	26.11	21.95	19.11	19.2	20.81	14.57	28.67	22.53	27.52	21.14	23.23	23.92	31.14	18.07	21.25	25.04	25.42	26.19	19.74	27.07	26.83	29.01	25.37	22.26
URS0000D5ABD2	0	0	0	0	0	0	0	0	0	0	0	1.4	0	0	0	0	0	0	0	0	0	0	0.24	0	0
URS0001BEFA39	0	0	0.21	0	0	0	0	0	0	0	0	0	0	0	0	0	0	0	0	0	0	0	0	0	0
LOC107987063	1.91	5.28	3.07	3.84	1.96	2.14	4.8	3.19	2.88	2.83	2.02	3.61	2.48	4.67	3.92	3.53	4.65	4.69	3.79	1.85	2.48	3.8	2.67	2.8	2.43
CARM1	14.64	23.25	22.42	15.33	30.64	28.33	16.41	36.23	22.52	15.39	38.26	30.73	41.33	24.93	24.07	23.08	19.04	32.71	29.1	23.53	17.36	27.02	9.24	39.52	27.59
hsa_circ_0017881	NA	NA	NA	NA	NA	NA	NA	NA	NA	NA	NA	NA	NA	NA	NA	NA	NA	NA	NA	NA	NA	NA	NA	NA	NA
URS0001BDDC76	0	0	0.06	0	0.05	0	0.04	0.06	0.06	0	0.09	0	0	0.06	0	0.06	0	0	0.05	0	0.05	0	0.05	0.06	0
URS0001BD8E57	0	0	0	0	0	0	0	0	0	0	0	0	0	0	0	0	0	0	0	0	0	0	0	0	0.02
hsa_circ_0031143	NA	NA	NA	NA	NA	NA	NA	NA	NA	NA	NA	NA	NA	NA	NA	NA	NA	NA	NA	NA	NA	NA	NA	NA	NA
URS00019E4F0B	0	0	0	0	0	0	0	0	0	0	0	0.21	0	0	0	0	0	0	0.44	0.2	0	0	0	0	0
URS0001BE5664	0.01	0.03	0.02	0.01	0.03	0	0.01	0.01	0.03	0	0.01	0.01	0.02	0.01	0.03	0.04	0.03	0	0.04	0.03	0.04	0.06	0	0.06	0.02
LINC01478	0	0	0	0.1	0	0	0.06	0.07	0	0	0.22	0.1	0.02	0.07	0.04	0.07	0	0.06	0.22	0.08	0	0.07	0.07	0.07	0.07
RALY-AS1	1.2	1.81	0.85	1.48	1.2	1.13	1.42	2.42	1.09	1.45	0.88	2.24	1.02	1.26	1.36	1.37	1.61	1.15	2.86	1.14	1.34	2.31	4.53	2.95	1.82
hsa_circ_0021997	NA	NA	NA	NA	NA	NA	NA	NA	NA	NA	NA	NA	NA	NA	NA	NA	NA	NA	NA	NA	NA	NA	NA	NA	NA
LOC107985411	0	0.31	0	0.11	0.15	0	0	0	0.25	0.93	0	0	0	0.02	0.29	0.22	0.3	0.1	0.19	0.14	0.05	0.38	0	0.29	0
URS0001BCC03C	0	0.05	0	0	0.04	0	0	0	0	0.04	0	0	0	0	0	0	0	0	0	0	0	0	0	0	0.07
LOC105370759	0	0	0	0	0	0	0	0	0	0	0	0	0	0.06	0	0.06	0	0	0	0	0	0	0.05	0	0
hsa_circ_0126535	NA	NA	NA	NA	NA	NA	NA	NA	NA	NA	NA	NA	NA	NA	NA	NA	NA	NA	NA	NA	NA	NA	NA	NA	NA
ASF1B	7.67	3.62	12.52	9.65	7.27	1.27	4.53	11.53	14.3	14.13	6.25	4.56	8.22	8.96	8.14	9.13	8.94	6.14	6.47	6.81	6.77	11.89	8.82	9.64	8.69
hsa_circ_0036768	NA	NA	NA	NA	NA	NA	NA	NA	NA	NA	NA	NA	NA	NA	NA	NA	NA	NA	NA	NA	NA	NA	NA	NA	NA
URS0001BD059B	0	0	0	0	0	0	0	0	0	0	0	0	0	0	0	0	0	0	0	0	0	0	0	0	0
CYBA	571.06	587.98	587.85	781.13	427.65	581.67	538.51	544.37	730.79	606.79	448.76	451.47	443.74	453.04	640.68	648.94	538.41	604.99	487.25	421.71	421.48	619.23	565.55	458.31	437.53
KCNK1	0	0.1	0.11	0.12	0.02	0.05	0.19	0	0	0.02	0.25	0.09	0.04	0	0.02	0	0.11	0.06	0.02	0.04	0.1	0.06	0.04	0.02	0.19
URS00008B90FC	0	0	0	0.01	0	0	0.01	0	0	0	0	0	0	0.01	0	0	0	0	0	0	0.01	0	0	0	0
hsa_circ_0011468	NA	NA	NA	NA	NA	NA	NA	NA	NA	NA	NA	NA	NA	NA	NA	NA	NA	NA	NA	NA	NA	NA	NA	NA	NA
hsa_circ_0024935	NA	NA	NA	NA	NA	NA	NA	NA	NA	NA	NA	NA	NA	NA	NA	NA	NA	NA	NA	NA	NA	NA	NA	NA	NA
URS0000EB2B23	0	0	0	0	0	0	0	0	0	0	0.01	0	0	0	0.01	0	0.02	0.01	0.01	0.01	0.01	0	0	0	0
URS0001BD55A0	0.02	0.06	0.1	0.1	0.06	0.04	0.03	0.05	0.02	0.02	0.02	0.13	0.08	0.15	0.07	0.1	0.17	0.08	0.13	0.04	0.04	0.1	0.1	0.11	0.08
URS0000EAB493	0	0	0	0	0	0	0	0.05	0	0	0	0	0	0	0	0	0	0	0	0	0	0	0	0	0
KCNN1	0.68	0.49	0.32	0.16	0.22	0.1	0.17	0.25	0.23	0.63	0.28	0.18	0.08	0.52	0.2	0.35	0.26	0.44	0.19	0.25	0.45	0.3	0.2	0.15	0.26
URS0001BD3D55	0	0	0.13	0.05	0	0.07	0	0.2	0.04	0.07	0.07	0.12	0.17	0.26	0.07	0.02	0.31	0.25	0.08	0.25	0.11	0.08	0.25	0.05	0.11
URS0001BF3454	0	0	0.01	0	0	0	0	0	0	0	0	0	0	0	0	0	0	0	0	0	0	0.03	0.01	0	0
LOC105372898	0	0	0	0	0	0	0	0	0	0	0	0	0	0	0	0	0	0	0	0	0	0	0	0	0
LOC105374404	0	0	0	0	0	0	0	0.06	0	0	0	0	0	0	0	0	0	0	0	0	0	0	0	0	0
ATP6V0E1	93.58	100.9	111.51	114.97	109.71	92.58	101.41	84.86	124.3	128.96	103.59	80.24	82.49	77.1	97.79	81.12	97.33	92.36	91.78	80.72	88.91	101.49	86.93	88.08	105.09
LOC101929732	0.31	2.45	0.14	0.31	0.09	0.54	0.09	0.39	0.09	0.38	0.5	0.83	0.48	0.78	0.52	0.3	0.73	0.26	0.24	0.47	0.34	0.42	0.37	0.41	0.25
URS0001BD083F	0	0	0	0	0	0	0	0	0	0	0	0.01	0.01	0	0	0	0	0	0	0.03	0	0	0.02	0	0
URS0001BED9EB	0	0.26	0	0	0	0	0	0	0	0	0.07	0.68	0.02	0.04	0	0	0.67	0.23	0	0.11	0	0	0	0.54	0
hsa_circ_0050134	NA	NA	NA	NA	NA	NA	NA	NA	NA	NA	NA	NA	NA	NA	NA	NA	NA	NA	NA	NA	NA	NA	NA	NA	NA
hsa_circ_0137807	NA	NA	NA	NA	NA	NA	NA	NA	NA	NA	NA	NA	NA	NA	NA	NA	NA	NA	NA	NA	NA	NA	NA	NA	NA
LINC02474	0	0.04	0	0	0	0	0.04	0	0	0.17	0	0	0	0	0	0	0	0	0.04	0	0	0	0	0.14	0
URS0001BE464F	0	0	0	0	0	0	0.05	0.06	0	0	0	0	0	0	0	0	0	0	0	0	0	0	0	0	0
URS0001BEDFB1	0	0.07	0	0	0	0	0	0	0	0	0	0	0	0.07	0	0	0	0.08	0	0	0	0	0	0	0
URS0001BD4B66	0	0.03	0	0.03	0	0	0	0	0	0	0	0	0	0	0	0	0	0	0	0	0	0	0	0	0
LOC105377916	0	0	0	0	0	0	0	0	0	0	0	0	0	0.6	0	0	0	0	0	0	0	0	0	0	0
GUCA1B	0.67	3.66	0.98	1.27	0.63	0.75	1.41	1.01	1.12	1.17	0.91	0.95	1.16	1.61	1.4	1.05	1.7	1.49	1.23	0.99	1.36	1.35	1.59	1.17	1.1
hsa_circ_0044359	NA	NA	NA	NA	NA	NA	NA	NA	NA	NA	NA	NA	NA	NA	NA	NA	NA	NA	NA	NA	NA	NA	NA	NA	NA
URS00008B70F7	0.02	0.14	0.03	0.13	0.11	0	0.06	0	0.06	0.03	0.12	0	0.02	0.07	0.08	0.07	0.06	0	0.08	0.1	0.05	0.05	0.04	0.09	0.11
URS0000E9ECFC	0.09	0.15	0.57	0.54	0	0	0.86	0.06	0.08	0	0.09	0.34	1.37	0.4	0.26	0.41	0.52	0.37	0.12	0.33	0.39	0.21	0.15	0.27	0.7
URS0001BF5AD9	0	0	0.79	0	0	0	0	0	0	0	0	0	0	0	0	0.76	0	0	0	0	0	0	0	0	0
URS0001BEA4E3	0	0	0	0.04	0	0	0	0	0	0	0	0	0	0	0	0	0	0	0	0	0	0	0.04	0	0.03
URS0001BF1C38	0	0	0	0	0	0	0	0	0	0	0	0	0	0	0	0	0	0	0	0.03	0	0	0	0	0
URS0001BE64AC	0	0	0	0	0	0.03	0	0	0	0	0.01	0	0	0	0	0.03	0	0.02	0	0	0	0	0.02	0	0.01
URS0001BEA053	0.39	0.53	0.64	0.83	0.25	0.24	0.15	1.12	0.68	0.51	0.48	1.06	0.91	1.19	1.02	2.14	1.52	1.62	1.55	0.46	1.29	1.09	0.35	1.64	1.54
URS0001BE17E3	0.03	0.04	0.12	0.04	0	0.03	0.07	0.06	0	0.12	0.03	0.07	0.17	0	0.15	0.12	0	0	0.04	0.07	0.08	0	0	0.04	0.22
URS0001BE7035	0.42	1.57	0.55	0.59	0	0.62	0	0.23	0.23	0	0.12	0	0.41	0.16	0	0	0.46	0.65	0.26	0	0.44	0	0	0	0
hsa_circ_0035719	NA	NA	NA	NA	NA	NA	NA	NA	NA	NA	NA	NA	NA	NA	NA	NA	NA	NA	NA	NA	NA	NA	NA	NA	NA
LINC01285	0.68	0.63	0.87	1.03	0.63	0.42	0.57	0.61	0.72	0.75	0.66	0.69	0.63	1.13	0.88	1.22	0.78	1.01	0.58	0.91	0.69	0.67	0.72	0.89	0.98
hsa_circ_0013346	NA	NA	NA	NA	NA	NA	NA	NA	NA	NA	NA	NA	NA	NA	NA	NA	NA	NA	NA	NA	NA	NA	NA	NA	NA
hsa_circ_0047954	NA	NA	NA	NA	NA	NA	NA	NA	NA	NA	NA	NA	NA	NA	NA	NA	NA	NA	NA	NA	NA	NA	NA	NA	NA
LINC01470	0	0.02	0	0	0	0	0.02	0	0	0	0	0	0	0	0	0	0	0	0	0	0	0	0.02	0	0
hsa_circ_0008022	NA	NA	NA	NA	NA	NA	NA	NA	NA	NA	NA	NA	NA	NA	NA	NA	NA	NA	NA	NA	NA	NA	NA	NA	NA
hsa_circ_0043530	NA	NA	NA	NA	NA	NA	NA	NA	NA	NA	NA	NA	NA	NA	NA	NA	NA	NA	NA	NA	NA	NA	NA	NA	NA
URS0001BF6D0B	0	0.01	0.02	0	0.01	0	0	0.01	0	0	0	0.01	0	0	0	0.01	0	0.01	0	0.01	0.02	0.01	0.02	0.01	0.01
LOC100505978	0	0	0.05	0.11	0.03	0.03	0	0.02	0	0	0.01	0.03	0.04	0.02	0.02	0	0	0.1	0.06	0.02	0.08	0.22	0.19	0.42	0
URS0001BD7B5B	0	0.35	1.86	3.78	1.54	1.51	0.89	3.06	1.98	3.48	2.5	0	2.52	0.84	2.22	1.31	2.03	0.14	1.48	0.96	2.13	3.62	3.34	2.75	2.87
MOGAT3	0.05	0.49	0.04	0.05	0.04	0.03	0.04	0.02	0.04	0.05	0.07	0.11	0.09	0	0	0.13	0.1	0.07	0.11	0.14	0.06	0.02	0.04	0	0.06
hsa_circ_0107525	NA	NA	NA	NA	NA	NA	NA	NA	NA	NA	NA	NA	NA	NA	NA	NA	NA	NA	NA	NA	NA	NA	NA	NA	NA
hsa_circ_0063090	NA	NA	NA	NA	NA	NA	NA	NA	NA	NA	NA	NA	NA	NA	NA	NA	NA	NA	NA	NA	NA	NA	NA	NA	NA
ZFP14	0.65	1.25	0.89	1.46	0.31	0.56	1.03	1.18	0.96	0.93	0.95	1.93	1.41	2.42	1.64	1.36	2.11	2.24	1.77	1.61	2.08	1.35	1.62	1.62	1.26
CNTFR	0	0.15	0	0	0	0	0.04	0	0	0	0	0	0	0	0	0	0	0	0	0	0	0	0	0.02	0.02
hsa_circ_0086346	NA	NA	NA	NA	NA	NA	NA	NA	NA	NA	NA	NA	NA	NA	NA	NA	NA	NA	NA	NA	NA	NA	NA	NA	NA
URS00008B3934	0	0	0	0	0	0	0	0	0	0	0	0	0	0	0	0	0	0	0	0	0	0	0	0	0
URS0001BDD3D1	0	0.11	0	0	0	0	0.1	0	0	0	0	0	0	0.06	0.05	0	0.06	0.06	0	0	0	0	0.05	0.05	0
URS00008BCAFD	0.42	0.69	0.84	0.8	0.26	0.42	0.75	0.67	0.82	0.83	0.29	0.81	0.83	0.57	0.56	0.57	0.68	0.76	0.46	0.53	0.64	0.62	0.64	0.95	0.44
ELOC	2.84	5.81	3.05	3.1	2.18	2.34	4.79	2.54	3.3	2.7	2.5	3.98	3.39	4.04	3.61	3.24	3.74	4.12	3.96	3.48	3.51	3.46	2.91	3.87	3.26
URS0001BDBA00	0.01	0	0	0	0	0.01	0	0.02	0	0	0.02	0.04	0	0.04	0	0	0.06	0.02	0	0	0.04	0	0	0	0.05
CCDC71L	0.15	0.44	0.18	0.19	0.32	0.34	0.52	0.31	0.3	0.32	0.15	0.28	0.33	0.18	0.39	0.19	0.41	0.3	0.37	0.19	0.55	0.06	0.38	0.14	0.38
URS0001BE1E09	0.12	0.07	0.87	0.16	0	0.3	0.19	0.35	0.21	0.07	0.23	0.81	0.45	0.65	0.81	0.14	0.64	0.64	0.45	0.42	0.33	0.72	0.27	0.35	0.39
RANBP9	14.29	22.24	12.28	12.81	20.31	12.23	14.65	14.12	14.13	18.8	22.61	14.83	12.7	12.31	13.46	12.94	12.77	12.49	16.87	21.04	25.89	14.15	15.9	15.7	19.78
hsa_circ_0106286	NA	NA	NA	NA	NA	NA	NA	NA	NA	NA	NA	NA	NA	NA	NA	NA	NA	NA	NA	NA	NA	NA	NA	NA	NA
URS0001BE4964	0	0	0	0	0	0	0	0	0	0	0	0	0	0	0	0	0	0	0	0	0	0	0.19	0	0
URS0001BF0C2E	0	0	0	0	0	0	0	0	0	0	0	0	0	0	0	0	0	0	0.04	0	0.11	0	0	0	0
URS0001BD5CB6	0.02	0.03	0	0	0.04	0	0.03	0.02	0.01	0	0	0.05	0.02	0.03	0	0	0	0	0	0	0.04	0	0	0	0
URS00008BBF7F	0.02	0	0.05	0	0	0	0	0	0	0.03	0	0	0	0.03	0	0	0	0	0.02	0	0	0	0.05	0	0
URS0001BE3B2C	0	0.27	0	0.09	0.04	0.07	0.09	0.15	0.07	0	0	0	0.12	0.12	0	0.13	0.21	0	0.13	0.18	0	0.2	0.16	0	0
URS0001BEE413	0	0	0	0	0	0	0	0	0	0	0.34	0	0	0	0.03	0	0.97	0	0.5	0.78	0	0	1.35	0.47	0
URS00009B3477	0	0.46	0	0	0	0	0	0	0	0	0	0	0	0	0	0.2	0	0	0	0	0	0	0	0	0
GARRE1	5.51	2.99	5.88	6.49	3.83	2.22	4.48	5.99	6.45	7.5	5.79	8.89	6.35	11.78	8.49	5.64	9	8.35	5.49	6.38	5.96	6.78	5.43	5.7	5.18
RSAD2	8.85	3.93	3.05	24.46	2.69	126.6	5.1	5.19	3.13	19.49	9.37	5.13	3.93	5.2	17.49	8.17	4.07	8.23	78.11	4.1	6.95	13.22	15.52	4.08	13.52
URS0000EA0753	0	0.01	0.01	0.02	0.01	0.01	0.02	0.03	0.02	0.03	0.01	0.04	0.03	0.03	0.06	0.02	0.04	0.03	0.01	0.03	0.04	0.03	0.05	0.02	0.02
URS0001BDC2B8	0.02	0	0	0	0	0	0	0	0	0	0	0.01	0	0.02	0	0.01	0	0	0	0	0	0	0	0	0
URS0001BD9598	0.03	0	0	0	0	0	0	0	0	0	0	0	0	0	0.03	0	0	0.06	0	0	0.03	0	0.06	0	0.03
URS00009C33DE	0.4	0.25	0.43	0.37	0.1	0.27	0.16	0.53	0.42	0.41	0.4	0.81	0.78	1.03	0.87	0.74	1.16	0.86	0.56	0.51	0.81	0.6	0.66	0.46	0.78
LRP10	137.24	51.7	183.52	130.56	209.18	114.73	89.55	171.57	210.97	155.03	161.75	81.39	119.48	103.01	130.84	147.36	130.6	113.02	90.8	111.96	103.74	158.77	126.73	120.47	117.5
CTSA	52.14	39.44	70.54	73.98	38.87	76.56	37.03	64.89	52.08	63.32	68.84	47.32	71.59	56.99	51.26	74.26	50.01	48.59	66.9	61.73	65.24	67.71	89.39	80.71	73.09
hsa_circ_0128212	NA	NA	NA	NA	NA	NA	NA	NA	NA	NA	NA	NA	NA	NA	NA	NA	NA	NA	NA	NA	NA	NA	NA	NA	NA
B4GALNT2	13.32	5.07	23.28	17.05	27.01	10.33	8.42	20.81	24.28	22.65	15.08	8.96	11.57	14.07	12.82	10.1	14.83	12.12	13.07	11.17	19.06	17.82	15.41	20.76	18.21
URS0000E9B21A	0	0	0	0.02	0	0	0	0	0	0	0	0	0	0	0	0	0	0	0	0	0	0	0	0	0.09
LOC107987080	0	0.01	0	0.01	0	0.01	0	0	0	0	0	0	0	0	0	0	0.02	0	0	0	0	0	0	0	0
PRKAB1	6.83	8.33	9.47	10.77	7.42	14.69	5.51	11.34	10.57	12.15	9.31	9.56	10.37	11.2	10.32	11.83	12.81	13.99	10.88	9.79	9.74	10.07	11.4	9.53	9.33
hsa_circ_0091393	NA	NA	NA	NA	NA	NA	NA	NA	NA	NA	NA	NA	NA	NA	NA	NA	NA	NA	NA	NA	NA	NA	NA	NA	NA
URS0001BF49FB	0	0	0	0.21	0.31	0	0	0	0	0	0	0	0	0	0	0.18	0	0	0	0	0	0.19	0	0	0.28
URS0001BDA23B	0	0	0	0.16	0	0	0	0	0	0	0	0	0	0.14	0	0	0.14	0	0	0	0	0.15	0	0	0
hsa_circ_0091838	NA	NA	NA	NA	NA	NA	NA	NA	NA	NA	NA	NA	NA	NA	NA	NA	NA	NA	NA	NA	NA	NA	NA	NA	NA
URS0001BF231A	0	0	0	0	0	0	0	0	0	0	0	0	0	0	0	0	0	0	0	0	0	0	0.04	0	0
URS00008BF8E4	0	0.32	0.12	0	0	0	0	0.11	0	0	0	0	0	0.03	0.05	0.06	0.24	0	0	0	0.18	0	0	0	0
URS0001BE5E4F	0	0	0	0	0	0.04	0	0	0	0	0	0	0	0	0	0	0	0	0	0	0	0	0	0	0
URS0000EA5983	0	0.02	0	0	0.03	0	0	0.04	0.01	0.03	0.04	0	0	0.03	0	0	0.01	0.02	0	0	0	0.02	0	0	0.04
hsa_circ_0089677	NA	NA	NA	NA	NA	NA	NA	NA	NA	NA	NA	NA	NA	NA	NA	NA	NA	NA	NA	NA	NA	NA	NA	NA	NA
hsa_circ_0024660	NA	NA	NA	NA	NA	NA	NA	NA	NA	NA	NA	NA	NA	NA	NA	NA	NA	NA	NA	NA	NA	NA	NA	NA	NA
hsa_circ_0009734	NA	NA	NA	NA	NA	NA	NA	NA	NA	NA	NA	NA	NA	NA	NA	NA	NA	NA	NA	NA	NA	NA	NA	NA	NA
URS0001BD601D	0	0	0	0	0	0	0	0.01	0	0	0	0	0	0	0.01	0	0	0	0	0	0	0	0.01	0	0
URS0000EBA250	0	0	0	0	0	0.02	0	0.02	0.01	0	0	0.01	0	0.03	0.01	0	0.03	0.03	0.01	0	0	0.01	0.01	0	0
LOC105371637	0.21	0.99	0.28	0.29	0.06	0.21	0.41	0.33	0.18	0.31	0.21	0.6	0.4	0.74	0.56	0.4	0.67	0.7	0.46	0.29	0.51	0.34	0.33	0.28	0.28
hsa_circ_0119162	NA	NA	NA	NA	NA	NA	NA	NA	NA	NA	NA	NA	NA	NA	NA	NA	NA	NA	NA	NA	NA	NA	NA	NA	NA
hsa_circ_0115218	NA	NA	NA	NA	NA	NA	NA	NA	NA	NA	NA	NA	NA	NA	NA	NA	NA	NA	NA	NA	NA	NA	NA	NA	NA
hsa_circ_0136499	NA	NA	NA	NA	NA	NA	NA	NA	NA	NA	NA	NA	NA	NA	NA	NA	NA	NA	NA	NA	NA	NA	NA	NA	NA
hsa_circ_0107413	NA	NA	NA	NA	NA	NA	NA	NA	NA	NA	NA	NA	NA	NA	NA	NA	NA	NA	NA	NA	NA	NA	NA	NA	NA
hsa_circ_0115465	NA	NA	NA	NA	NA	NA	NA	NA	NA	NA	NA	NA	NA	NA	NA	NA	NA	NA	NA	NA	NA	NA	NA	NA	NA
hsa_circ_0110898	NA	NA	NA	NA	NA	NA	NA	NA	NA	NA	NA	NA	NA	NA	NA	NA	NA	NA	NA	NA	NA	NA	NA	NA	NA
LINC02271	0.49	0.38	0.69	0.9	1.27	0.33	0.29	0.8	0.63	0.87	0.43	0.35	0.72	0.65	0.47	0.67	0.24	0.45	0.73	0.61	1.13	0.81	0.67	1.08	1.12
hsa_circ_0044315	NA	NA	NA	NA	NA	NA	NA	NA	NA	NA	NA	NA	NA	NA	NA	NA	NA	NA	NA	NA	NA	NA	NA	NA	NA
URS0001BF6B16	0	0	0	0	0	0	0	0	0.02	0	0.02	0	0	0	0	0	0	0.02	0	0	0	0	0	0.04	0
URS0000E930B3	0	0	0	0.01	0	0	0.01	0.01	0	0	0	0	0.01	0.02	0	0.01	0	0	0	0.01	0	0	0	0	0
URS0001BE6134	0.29	0.42	0.25	0.31	0	0	0.52	0	0	0	0	0.22	0	0	0	0	0	0	0	0	0.05	0	0.17	0	0
URS0001BEA609	0.76	1.42	1.95	1.1	1.02	1.44	3.12	1.21	2.04	1.32	1.11	0.56	1.17	1.14	1.34	1.24	0.72	1.29	0.9	0.89	0.69	1.06	1.11	1.01	0.79
URS0001BE8A99	0.03	0	0	0	0	0	0.09	0	0	0	0	0.17	0	0	0.09	0.1	0.1	0	0	0.16	0	0.04	0	0	0
COQ8B	8.2	3.85	8.64	9.17	8.47	4.72	3.54	8.59	9.54	8.47	8.25	8.52	10.49	8.62	9.8	8.55	8.51	10.56	6.2	8.84	8.57	9.63	9.44	8.63	8.64
URS0001BDDC43	0.08	0.2	0.05	0.07	0.07	0.11	0.03	0.07	0.11	0.11	0.08	0.06	0.13	0.13	0.08	0.08	0.08	0.06	0.05	0.09	0.08	0.08	0.14	0.11	0.08
ITGAX	175.83	32.57	237.6	257.18	283.2	83.9	98.72	256.97	208.58	187.8	161.78	84.07	192.05	106.05	158.37	212.14	169.34	124.71	170.45	254.29	207	266.91	178.43	244.75	206.14
hsa_circ_0123903	NA	NA	NA	NA	NA	NA	NA	NA	NA	NA	NA	NA	NA	NA	NA	NA	NA	NA	NA	NA	NA	NA	NA	NA	NA
hsa_circ_0048900	NA	NA	NA	NA	NA	NA	NA	NA	NA	NA	NA	NA	NA	NA	NA	NA	NA	NA	NA	NA	NA	NA	NA	NA	NA
LOC105377362	0	0	0	0.03	0	0	0	0	0	0	0	0	0.02	0	0	0.06	0	0	0	0.02	0.05	0	0.02	0	0
PPP1R18	152.33	329.91	263.93	182.33	153.53	131.42	220.05	201.18	212.18	184.09	144.4	95.69	142.66	133.85	142.4	156.6	146.67	132.2	117.31	130.31	137.27	189.39	172.52	180.95	150.75
hsa_circ_0074146	NA	NA	NA	NA	NA	NA	NA	NA	NA	NA	NA	NA	NA	NA	NA	NA	NA	NA	NA	NA	NA	NA	NA	NA	NA
hsa_circ_0075264	NA	NA	NA	NA	NA	NA	NA	NA	NA	NA	NA	NA	NA	NA	NA	NA	NA	NA	NA	NA	NA	NA	NA	NA	NA
hsa_circ_0036192	NA	NA	NA	NA	NA	NA	NA	NA	NA	NA	NA	NA	NA	NA	NA	NA	NA	NA	NA	NA	NA	NA	NA	NA	NA
BLOC1S5	1.56	2.18	2.41	2.83	0.98	1.59	2.48	2.23	1.7	2.09	2.25	3.78	3.06	4.1	3.33	2.87	3.76	4.11	3.68	3.3	3.42	3.14	2.68	2.87	2.61
hsa_circ_0124321	NA	NA	NA	NA	NA	NA	NA	NA	NA	NA	NA	NA	NA	NA	NA	NA	NA	NA	NA	NA	NA	NA	NA	NA	NA
hsa_circ_0075517	NA	NA	NA	NA	NA	NA	NA	NA	NA	NA	NA	NA	NA	NA	NA	NA	NA	NA	NA	NA	NA	NA	NA	NA	NA
CDC42P3	0	0	0.1	0	0	0.02	0	0.12	0	0	0.04	0	0	0	0.08	0	0	0	0.04	0	0	0.05	0.07	0	0
URS0000E450B9	0.25	0.86	0.61	3.17	1.9	0.95	0	1	1.44	0	1.2	0.51	1.07	0.69	0.28	0.3	0.89	1.65	0.81	0	0.57	0.72	0.83	1.39	1.09
URS0001BF81DA	0	0	0	0	0	0.01	0	0	0	0	0	0.01	0	0.01	0	0	0	0.01	0.02	0	0	0.01	0	0	0.01
SRGAP3-AS2	0	0	0	0	0	0	0	0	0	0	0	0	0	0	0	0	0	0.06	0	0	0	0	0	0	0
URS0001BF116B	0	0	0.06	0	0	0	0	0	0	0	0	0	0	0	0.11	0	0	0	0	0.07	0	0	0	0	0
URS0001BF1638	0	0	0	0	0	0	0	0	0	0	0	0	0	0	0	0	0	0.2	0	0	0	0	0	0	0
hsa_circ_0059548	NA	NA	NA	NA	NA	NA	NA	NA	NA	NA	NA	NA	NA	NA	NA	NA	NA	NA	NA	NA	NA	NA	NA	NA	NA
URS00008B4DB8	0	0	0	0	0	0	0	0	0	0	0.08	0	0	0	0	0	0	0	0	0	0	0	0	0	0
NUDT1	8.27	6.25	4.43	9.34	6.51	10.1	9.27	6.51	6.37	6.18	7.19	13.13	10.82	10.43	10.73	13.33	9.78	13.02	11.8	10.41	7.9	8.53	5.61	7.88	8.97
hsa_circ_0053064	NA	NA	NA	NA	NA	NA	NA	NA	NA	NA	NA	NA	NA	NA	NA	NA	NA	NA	NA	NA	NA	NA	NA	NA	NA
URS0000D5823F	0.02	0	0	0	0	0	0.01	0	0.02	0	0.01	0	0	0	0.02	0	0	0	0	0	0	0.03	0.01	0	0
hsa_circ_0092336	NA	NA	NA	NA	NA	NA	NA	NA	NA	NA	NA	NA	NA	NA	NA	NA	NA	NA	NA	NA	NA	NA	NA	NA	NA
TMEM210	0	0.32	0	0.25	0	0	0	0	0	0	0	0	0	0	0	0	0	0	0	0	0.11	0	0	0.2	0
hsa_circ_0140375	NA	NA	NA	NA	NA	NA	NA	NA	NA	NA	NA	NA	NA	NA	NA	NA	NA	NA	NA	NA	NA	NA	NA	NA	NA
URS00008BC0DE	0	0	0	0	0	0	0	0	0	0	0	0	0	0	0	0	0	0	0	0	0	0	0	0	0
URS00009BBC5D	0	0	0.01	0	0	0	0	0	0	0	0	0	0	0	0	0.01	0	0	0	0	0	0.01	0	0	0
hsa_circ_0008962	NA	NA	NA	NA	NA	NA	NA	NA	NA	NA	NA	NA	NA	NA	NA	NA	NA	NA	NA	NA	NA	NA	NA	NA	NA
URS0000D5DA56	0.21	0.43	0.31	0.29	0.16	0.17	0.09	0.27	0.15	0.27	0.13	0.32	0.41	0.62	0.39	0.51	0.38	0.43	0.39	0.35	0.45	0.16	0.4	0.46	0.34
URS0000D57A08	0	0	0	0	0	0	0	0	0	0	0	0	0.07	0	0	0	0	0	0	0	0	0	0	0	0
hsa_circ_0047711	NA	NA	NA	NA	NA	NA	NA	NA	NA	NA	NA	NA	NA	NA	NA	NA	NA	NA	NA	NA	NA	NA	NA	NA	NA
hsa_circ_0069468	NA	NA	NA	NA	NA	NA	NA	NA	NA	NA	NA	NA	NA	NA	NA	NA	NA	NA	NA	NA	NA	NA	NA	NA	NA
URS0001BF14D2	0	0	0	0	0	0	0	0	0	0	0	0.03	0	0	0	0	0	0	0	0	0	0	0	0	0
URS0001BF559F	0	0	0	0	0	0	0	0	0	0	0	0	0	0	0	0	0.01	0	0	0	0.02	0	0	0	0
URS0001BCB100	0	0.04	0.04	0	0.05	0	0	0	0.14	0	0.1	0	0.12	0	0.06	0	0	0	0	0.15	0.11	0	0	0.25	0.06
URS0000D5D710	0	0	0	0	0	0	0.13	0.1	0	0	0	0	0	0.08	0	0.17	0.17	0.38	0	0	0	0	0	0	0
hsa_circ_0054980	NA	NA	NA	NA	NA	NA	NA	NA	NA	NA	NA	NA	NA	NA	NA	NA	NA	NA	NA	NA	NA	NA	NA	NA	NA
hsa_circ_0098894	NA	NA	NA	NA	NA	NA	NA	NA	NA	NA	NA	NA	NA	NA	NA	NA	NA	NA	NA	NA	NA	NA	NA	NA	NA
URS0001BEF405	0	0	0.02	0	0	0	0	0.06	0	0.02	0.02	0.04	0	0.05	0	0.05	0.06	0	0.02	0	0.05	0.02	0.02	0	0.07
URS0001BD5EBC	0	0	0	0	0	0	0	0	0	0	0	0	0	0.01	0	0	0	0	0	0	0	0	0	0	0
hsa_circ_0002887	NA	NA	NA	NA	NA	NA	NA	NA	NA	NA	NA	NA	NA	NA	NA	NA	NA	NA	NA	NA	NA	NA	NA	NA	NA
LINC02086	0.11	0.37	0.96	0.4	0.55	0.14	0.65	0.38	0.49	0.15	0.06	0.62	0.35	0.21	0.87	0.23	0.68	0.49	0.78	0.88	0.71	0.3	0.38	0.43	0.72
hsa_circ_0039908	NA	NA	NA	NA	NA	NA	NA	NA	NA	NA	NA	NA	NA	NA	NA	NA	NA	NA	NA	NA	NA	NA	NA	NA	NA
URS0000EA39AD	0	0.36	0	0	0	0	0.11	0	0	0	0	0.11	0	0	0	0.13	0	0	0	0	0	0	0	0	0
hsa_circ_0040203	NA	NA	NA	NA	NA	NA	NA	NA	NA	NA	NA	NA	NA	NA	NA	NA	NA	NA	NA	NA	NA	NA	NA	NA	NA
URS0001BE64CB	0.44	0.22	0.72	0.6	0.13	0.25	0.27	0.92	0.36	0.6	0.76	0.39	0.4	0.83	0.49	0.83	0.63	0.81	0.37	0.54	0.49	0.78	0.31	0.72	0.62
PEX7	0.66	0.31	0.6	0.66	0.26	0.38	0.35	0.92	0.57	0.79	0.69	1.31	0.81	2.17	1.54	1.25	1.34	1.55	1.03	0.84	1.05	0.43	0.81	0.86	1.12
URS0001BF2D72	0.01	0.1	0.05	0.16	0.07	0.11	0.08	0.05	0.05	0.09	0.05	0.06	0.04	0.07	0.01	0.04	0.07	0.03	0.04	0.05	0.05	0.03	0.06	0.03	0.08
URS0001BCC6F5	0.08	0.07	0.16	0.23	0.23	0.07	0.11	0.2	0.12	0.14	0.07	0.25	0.2	0.19	0.14	0.1	0.25	0.08	0.14	0.09	0.13	0.27	0.08	0.09	0.12
hsa_circ_0039344	NA	NA	NA	NA	NA	NA	NA	NA	NA	NA	NA	NA	NA	NA	NA	NA	NA	NA	NA	NA	NA	NA	NA	NA	NA
URS0001BD833F	0	0	0	0	0	0	0	0	0	0	0.13	0	0	0	0	0	0	0	0.04	0	0.07	0	0	0.11	0.17
URS0000D5963D	0	0.29	0.05	0.05	0.01	0	0.59	0	0	0	0	0.05	0	0	0.19	0.02	0.03	0.03	0.03	0	0	0.05	0.01	0.06	0.09
MYCL	7.95	1.92	4.89	6.21	1.32	3.76	2.06	4.46	4.04	5.65	3.64	5.88	6.23	9.4	8.81	6.96	6.13	9.13	9.3	4.99	6.26	6.17	8.09	8.95	6.58
hsa_circ_0135818	NA	NA	NA	NA	NA	NA	NA	NA	NA	NA	NA	NA	NA	NA	NA	NA	NA	NA	NA	NA	NA	NA	NA	NA	NA
hsa_circ_0007497	NA	NA	NA	NA	NA	NA	NA	NA	NA	NA	NA	NA	NA	NA	NA	NA	NA	NA	NA	NA	NA	NA	NA	NA	NA
LOC105379504	0.1	0.52	0.44	0.28	0.05	0.03	0.62	0.09	0.05	0.12	0.12	0.24	0.46	0.97	0.03	0.19	0.48	0.27	0.19	0.01	0.14	0	0.32	0.41	0.23
URS0001BE4CE4	0.04	0.24	0.11	0.02	0.04	0.04	0.09	0.02	0.08	0.04	0.09	0	0.08	0.02	0.02	0.07	0	0.05	0.1	0.1	0.06	0.1	0.05	0.02	0.05
hsa_circ_0128181	NA	NA	NA	NA	NA	NA	NA	NA	NA	NA	NA	NA	NA	NA	NA	NA	NA	NA	NA	NA	NA	NA	NA	NA	NA
hsa_circ_0080974	NA	NA	NA	NA	NA	NA	NA	NA	NA	NA	NA	NA	NA	NA	NA	NA	NA	NA	NA	NA	NA	NA	NA	NA	NA
URS00008C0616	0	0	0	0	0	0	0	0	0	0	0	0	0.01	0.02	0.01	0	0	0.03	0.03	0	0.02	0	0.02	0.06	0
LINC02282	0	0.06	0.13	0.06	0.07	0.12	0.06	0.07	0.05	0.05	0.07	0	0.11	0.13	0.09	0.22	0.05	0.1	0.06	0.07	0.08	0.08	0.03	0.11	0.02
NCCRP1	0.02	0.02	0	0	0	0	0.02	0	0	0	0.04	0.02	0	0.02	0	0.07	0.02	0.07	0.05	0.04	0	0	0.05	0	0.05
URS0001BE44C7	0	0.04	0	0	0	0	0.1	0.04	0	0	0	0	0	0	0.03	0	0.07	0	0	0.03	0.03	0.04	0.03	0	0.03
TXNL1	8.75	19.52	10.49	9.72	7.14	12.19	12.06	9.28	10.83	12.44	11.4	13.26	11.37	11.62	14.07	12.9	12.62	13.04	13.14	10.52	14.5	13.11	13.13	13.1	14.1
hsa_circ_0031061	NA	NA	NA	NA	NA	NA	NA	NA	NA	NA	NA	NA	NA	NA	NA	NA	NA	NA	NA	NA	NA	NA	NA	NA	NA
hsa_circ_0011982	NA	NA	NA	NA	NA	NA	NA	NA	NA	NA	NA	NA	NA	NA	NA	NA	NA	NA	NA	NA	NA	NA	NA	NA	NA
URS0000D58EED	0.19	0.04	0	0.6	0.02	0.67	1.59	0.52	0.53	0.57	0	0	0.64	0.46	0.8	0.09	1.09	0.81	0.57	0.03	0.14	0.63	0.13	0.5	0.23
URS00008B2DAB	0.29	0.22	0.53	0.4	0.5	0.29	0.29	0.2	0.69	0.47	0.13	0.15	0.65	0.23	0.16	0.32	0.14	0.27	0.21	0.39	0.34	0.3	0.27	0.9	0.23
LOC105379279	0.16	0.09	0	0.42	0	0.08	0	0.1	0.18	0.1	0.23	0.67	0.43	0.87	0.18	0.39	0.77	0.29	0.09	0.24	0.27	0.49	0.36	0.37	0.35
hsa_circ_0116611	NA	NA	NA	NA	NA	NA	NA	NA	NA	NA	NA	NA	NA	NA	NA	NA	NA	NA	NA	NA	NA	NA	NA	NA	NA
URS0001BE05EA	71.21	104.54	111.4	142	87.33	67.77	89.72	101.19	121.67	210.93	65.83	80.15	84.49	135.41	113.32	103.87	125.49	107.4	133.65	77.17	101.24	140.62	104.2	102.4	97.76
URS0000EF27F1	0.01	0.09	0.02	0	0	0	0	0.01	0.01	0	0	0	0	0.03	0.01	0.05	0	0	0	0	0	0	0.01	0	0.03
hsa_circ_0044706	NA	NA	NA	NA	NA	NA	NA	NA	NA	NA	NA	NA	NA	NA	NA	NA	NA	NA	NA	NA	NA	NA	NA	NA	NA
URS00008B2204	10.65	14.84	15.51	14.51	10.39	11.08	12.85	16.32	17.41	15.7	8.59	11.82	13.38	17.08	19.28	16.28	17.1	18.98	10.67	8.71	10.17	14.42	12.82	13.05	9.97
hsa_circ_0016547	NA	NA	NA	NA	NA	NA	NA	NA	NA	NA	NA	NA	NA	NA	NA	NA	NA	NA	NA	NA	NA	NA	NA	NA	NA
URS00008B2E7B	0	0.29	0	0	0	0.08	0.09	0	0	0.1	0	0	0	0	0.1	0	0	0	0	0	0	0	0	0	0
hsa_circ_0128166	NA	NA	NA	NA	NA	NA	NA	NA	NA	NA	NA	NA	NA	NA	NA	NA	NA	NA	NA	NA	NA	NA	NA	NA	NA
URS0001BE9A6C	0	0	0	0	0	0	0.21	0	0.22	0	0	0.23	0	0.23	0	0	0.23	0	0	0	0	0	0	0	0
URS0000EB7569	0	0	0.02	0	0	0	0	0	0	0.05	0.12	0.06	0	0.09	0	0.06	0	0	0	0	0	0.04	0.03	0.05	0.11
hsa_circ_0036965	NA	NA	NA	NA	NA	NA	NA	NA	NA	NA	NA	NA	NA	NA	NA	NA	NA	NA	NA	NA	NA	NA	NA	NA	NA
hsa_circ_0097037	NA	NA	NA	NA	NA	NA	NA	NA	NA	NA	NA	NA	NA	NA	NA	NA	NA	NA	NA	NA	NA	NA	NA	NA	NA
LOC100506725	0	0.12	0	0	0	0	0	0	0	0	0	0	0	0	0	0	0	0	0	0	0	0	0	0	0
URS0000D5B10B	0.05	0.06	0	0.04	0.02	0.02	0	0.12	0.06	0.04	0.03	0.02	0.1	0.03	0.04	0.05	0.04	0.04	0.05	0.08	0	0.13	0.03	0	0.08
URS0001BE3B19	0	0	0	0	0	0	0	0	0	0	0	0	0	0	0	0	0	0.1	0	0	0	0	0	0	0
hsa_circ_0140543	NA	NA	NA	NA	NA	NA	NA	NA	NA	NA	NA	NA	NA	NA	NA	NA	NA	NA	NA	NA	NA	NA	NA	NA	NA
hsa_circ_0032462	NA	NA	NA	NA	NA	NA	NA	NA	NA	NA	NA	NA	NA	NA	NA	NA	NA	NA	NA	NA	NA	NA	NA	NA	NA
URS0000E950C3	9.94	8.17	12.49	11.32	12.7	3.74	9.88	9.08	12.11	10.99	6.95	4.92	5.91	7.13	11.4	8.74	10.24	9.04	5.18	6.49	4.44	9.86	7.15	8	6.52
WDR5B-DT	10.78	6.56	7.47	6.78	7.25	7.98	4.37	15.45	14.99	19.13	11.09	19.87	16.65	27.42	17.89	16.68	21.85	20.31	19.36	14.49	19.44	18.61	18.36	14.55	13.93
hsa_circ_0040971	NA	NA	NA	NA	NA	NA	NA	NA	NA	NA	NA	NA	NA	NA	NA	NA	NA	NA	NA	NA	NA	NA	NA	NA	NA
URS00009BBC1B	0	0.08	0	0	0	0	0	0	0	0	0	0	0.06	0	0	0	0	0	0	0	0	0	0	0	0
DTX4	3.06	1.62	2	4.74	1.23	1.28	1.28	5.1	3.37	4.32	7.99	3.16	4.18	5.88	4.43	3.95	3.18	5.16	4.1	3.9	3.07	3.95	4.13	5.48	3.26
hsa_circ_0024836	NA	NA	NA	NA	NA	NA	NA	NA	NA	NA	NA	NA	NA	NA	NA	NA	NA	NA	NA	NA	NA	NA	NA	NA	NA
hsa_circ_0000353	NA	NA	NA	NA	NA	NA	NA	NA	NA	NA	NA	NA	NA	NA	NA	NA	NA	NA	NA	NA	NA	NA	NA	NA	NA
hsa_circ_0031209	NA	NA	NA	NA	NA	NA	NA	NA	NA	NA	NA	NA	NA	NA	NA	NA	NA	NA	NA	NA	NA	NA	NA	NA	NA
hsa_circ_0074619	NA	NA	NA	NA	NA	NA	NA	NA	NA	NA	NA	NA	NA	NA	NA	NA	NA	NA	NA	NA	NA	NA	NA	NA	NA
URS0001BDA352	0.06	16.75	0.31	0.3	0.05	5.51	4.8	0.08	0.03	0.08	0.09	0.37	0.27	0.29	0.1	0.12	0.22	0.4	0.21	0.16	0.21	0.2	0.14	0.16	0.14
hsa_circ_0076349	NA	NA	NA	NA	NA	NA	NA	NA	NA	NA	NA	NA	NA	NA	NA	NA	NA	NA	NA	NA	NA	NA	NA	NA	NA
TRAV9-2	1.18	0.34	3.67	1.64	0	0.85	0.97	3.63	0.35	2.25	2.01	5.86	3.85	6.52	2.7	3.54	4.25	5.43	2.26	2.91	4.09	2.27	3.3	3.41	3.11
hsa_circ_0050885	NA	NA	NA	NA	NA	NA	NA	NA	NA	NA	NA	NA	NA	NA	NA	NA	NA	NA	NA	NA	NA	NA	NA	NA	NA
hsa_circ_0093950	NA	NA	NA	NA	NA	NA	NA	NA	NA	NA	NA	NA	NA	NA	NA	NA	NA	NA	NA	NA	NA	NA	NA	NA	NA
SNORA100	0	0	0	0	0	0	0	0	0	0	0	0	0	0	0	2.97	0	0	0	0	0	0	0	0	0
URS0001BE13AE	0	0	0	0	0.07	0	0	0.08	0	0.02	0	0.09	0.07	0.07	0.08	0	0.08	0	0.03	0.14	0	0	0	0	0
URS0001BCDA45	0.36	2.83	0.5	0.27	0.16	0.65	0.55	0.67	0.82	0.81	0.49	0.42	0.5	0	0.35	0.8	0.3	0.73	0.66	0.25	0.63	0.62	0.57	0.53	0.88
URS0001BDEA9A	0.1	0.24	0.13	0	0	0	0.22	0.25	0.12	0.13	0.1	0.11	0	0	0.12	0	0.12	0.37	0	0.4	0.12	0.26	0	0.12	0.11
TRAPPC12	23.18	15.94	30.94	27.55	14.54	13.26	21.11	27.55	23.63	25.28	19.75	26.31	26.22	29.2	28.17	27.83	30.86	33.02	23.91	22.65	23.85	27.19	27	26.31	19.71
hsa_circ_0080175	NA	NA	NA	NA	NA	NA	NA	NA	NA	NA	NA	NA	NA	NA	NA	NA	NA	NA	NA	NA	NA	NA	NA	NA	NA
hsa_circ_0055738	NA	NA	NA	NA	NA	NA	NA	NA	NA	NA	NA	NA	NA	NA	NA	NA	NA	NA	NA	NA	NA	NA	NA	NA	NA
URS0001BF9CEC	0	0	0.15	0	0	0	0	0	0	0	0	0.13	0	0	0	0.14	0	0	0.13	0	0	0	0	0	0
hsa_circ_0006794	NA	NA	NA	NA	NA	NA	NA	NA	NA	NA	NA	NA	NA	NA	NA	NA	NA	NA	NA	NA	NA	NA	NA	NA	NA
hsa_circ_0002837	NA	NA	NA	NA	NA	NA	NA	NA	NA	NA	NA	NA	NA	NA	NA	NA	NA	NA	NA	NA	NA	NA	NA	NA	NA
URS0001BEE874	0.91	1.86	1.13	0.97	0.63	0.92	0.91	1.62	1.02	1.07	1.01	1.8	1.32	2.16	1.5	1.3	2.48	1.8	1.27	1.07	0.86	1.23	1.2	1.66	1.07
hsa_circ_0032696	NA	NA	NA	NA	NA	NA	NA	NA	NA	NA	NA	NA	NA	NA	NA	NA	NA	NA	NA	NA	NA	NA	NA	NA	NA
URS0001BF0385	0	0.89	0.01	0	0.06	0	0.01	0.03	0	0.01	0	0.15	0.1	0	0	0	0.03	0	0.13	0.02	0.13	0	0.28	0.08	0.11
hsa_circ_0075109	NA	NA	NA	NA	NA	NA	NA	NA	NA	NA	NA	NA	NA	NA	NA	NA	NA	NA	NA	NA	NA	NA	NA	NA	NA
hsa_circ_0091634	NA	NA	NA	NA	NA	NA	NA	NA	NA	NA	NA	NA	NA	NA	NA	NA	NA	NA	NA	NA	NA	NA	NA	NA	NA
URS0000D5D44C	1.87	5.78	2.55	3.44	3.41	0.89	2.84	1.64	3.73	2.65	1.85	0.55	0.77	0.87	1.87	1.21	2.26	1.14	0.68	1.14	0.74	1.8	0.92	1.24	0.99
hsa_circ_0004344	NA	NA	NA	NA	NA	NA	NA	NA	NA	NA	NA	NA	NA	NA	NA	NA	NA	NA	NA	NA	NA	NA	NA	NA	NA
AMBRA1	11.1	8.7	15.36	18.75	8.58	10.73	9.82	13.96	10.26	11.35	13.51	18.38	17.1	17.81	14.62	16.19	15.4	19	17.4	18.08	17.58	16.84	18.74	18.03	15.85
hsa_circ_0057568	NA	NA	NA	NA	NA	NA	NA	NA	NA	NA	NA	NA	NA	NA	NA	NA	NA	NA	NA	NA	NA	NA	NA	NA	NA
hsa_circ_0054670	NA	NA	NA	NA	NA	NA	NA	NA	NA	NA	NA	NA	NA	NA	NA	NA	NA	NA	NA	NA	NA	NA	NA	NA	NA
URS0001BE2A78	0	0	0	0	0	0	0	0	0	0	0	0	0.09	0.05	0	0	0	0	0	0	0	0	0	0.05	0
URS0001A07CFE	0	0	0	0.62	0	0	0	0	0	0	0	0	0	0.2	0	0	0	0	0.31	0.16	0	0	0	0	0
hsa_circ_0129568	NA	NA	NA	NA	NA	NA	NA	NA	NA	NA	NA	NA	NA	NA	NA	NA	NA	NA	NA	NA	NA	NA	NA	NA	NA
DAPK2	34.69	33.57	42.9	76.97	77.96	13.07	38.22	46.86	86.63	85.02	45.09	17.9	31.86	29.01	28.66	38.64	33.11	41.58	21.63	24.99	14.23	27.99	29.28	29.46	24.64
hsa_circ_0002588	NA	NA	NA	NA	NA	NA	NA	NA	NA	NA	NA	NA	NA	NA	NA	NA	NA	NA	NA	NA	NA	NA	NA	NA	NA
hsa_circ_0002407	NA	NA	NA	NA	NA	NA	NA	NA	NA	NA	NA	NA	NA	NA	NA	NA	NA	NA	NA	NA	NA	NA	NA	NA	NA
HSPE1-MOB4	0.8	262.64	2.58	11.47	0.98	6.99	79.13	1.62	0.89	1.44	0.9	1.48	1.8	2.86	1.58	2.44	2.52	1.6	0.77	1.23	1.58	0.86	1.36	1.57	0.75
hsa_circ_0132977	NA	NA	NA	NA	NA	NA	NA	NA	NA	NA	NA	NA	NA	NA	NA	NA	NA	NA	NA	NA	NA	NA	NA	NA	NA
URS0001BD57B9	0	0	0.04	0	0	0	0	0	0	0	0	0	0	0	0	0	0	0	0	0.02	0	0	0	0	0.02
hsa_circ_0009580	NA	NA	NA	NA	NA	NA	NA	NA	NA	NA	NA	NA	NA	NA	NA	NA	NA	NA	NA	NA	NA	NA	NA	NA	NA
URS0001BD6541	0	0	0.01	0	0	0	0	0.01	0	0.01	0.01	0.03	0	0	0.03	0	0.01	0	0	0.01	0	0	0	0	0
URS0000E95E0F	0	0	0.01	0	0	0.01	0	0	0	0	0	0	0	0	0	0	0	0	0	0	0	0	0	0	0.01
TTC9C	13.69	21.26	25.81	22.04	7.91	14.02	20.67	25.56	20.41	20.57	14.5	23.57	21.33	30.59	24.7	21.25	27.98	28.26	19.96	18.5	22.41	26.54	27.34	23.2	18.59
hsa_circ_0011263	NA	NA	NA	NA	NA	NA	NA	NA	NA	NA	NA	NA	NA	NA	NA	NA	NA	NA	NA	NA	NA	NA	NA	NA	NA
LOC107984917	2.99	1.83	5.09	2.16	2.84	1.31	2.47	2.61	3.24	2.03	2.15	1.03	1.46	1.47	2.58	1.29	2.07	1.17	1.1	1.63	1.32	2.35	1.34	1.94	1.86
hsa_circ_0058677	NA	NA	NA	NA	NA	NA	NA	NA	NA	NA	NA	NA	NA	NA	NA	NA	NA	NA	NA	NA	NA	NA	NA	NA	NA
URS0001A107AB	0.54	0.62	0.67	0.77	1.08	1.02	0.6	2.69	1.27	2.08	1.56	0.56	3.51	1.99	0.62	1.93	0.64	3.38	3.51	2.62	1.88	2.8	0.6	2.46	0.55
URS0000D587A7	0.13	0.8	0.35	0.33	0.3	0.11	0.73	0.3	0.35	0.23	0.17	0.17	0.1	0.18	0.2	0.27	0.21	0.08	0.12	0.16	0.16	0.23	0.24	0.34	0.11
LOC105376874	0	0.08	0.02	0.02	0	0.08	0	0.11	0.22	0.18	0.08	0.39	0.2	0.07	0.36	0.3	0.85	0.3	0.44	0.32	0.32	0.15	0.22	0.65	0.14
URS0001BD7BBF	0.05	0.22	0.06	0	0	0	0.05	0.06	0	0	0	0.05	0.05	0.17	0	0.11	0.06	0	0.1	0.05	0.05	0	0	0	0
PGAP2	4.07	6.02	2.52	2.91	3.58	2.08	2.15	4.75	4.94	4.85	5.28	3.73	3.92	3.35	3.97	3.69	4.95	3.11	3.3	3.92	3.98	5.07	4.4	3.98	3.03
hsa_circ_0081266	NA	NA	NA	NA	NA	NA	NA	NA	NA	NA	NA	NA	NA	NA	NA	NA	NA	NA	NA	NA	NA	NA	NA	NA	NA
hsa_circ_0056577	NA	NA	NA	NA	NA	NA	NA	NA	NA	NA	NA	NA	NA	NA	NA	NA	NA	NA	NA	NA	NA	NA	NA	NA	NA
URS0001BF07F9	0.03	0	0.26	0.04	0.11	0.11	0.09	0.13	0.16	0.13	0.05	0.2	0.21	0	0.09	0.23	0.1	0.06	0.24	0.25	0.15	0.2	0.18	0.16	0.12
URS0000D5B226	0.22	0	0	0	0	0	0	0	0.04	0	0.04	0	0.2	0	0	0	0.37	0	0.02	0.1	0.02	0	0.21	0.07	0.19
URS0001BCC038	0	0	0	0	0	0	0	0	0	0	0	0	0	0	0	0	0.02	0	0	0	0	0	0.02	0	0
URS0001BF125D	0	0	0	0.28	0	0	0	0.5	0	0	0	0	0	0	0	0	0	0	0	0	0	0	0	0	0
URS0000D59C13	0	0.02	0	0	0	0	0	0.02	0	0	0	0	0	0	0	0	0	0	0	0	0.01	0	0	0	0.01
URS0001BDEE03	0.06	0	0.15	0	0	0.11	0	0	0	0	0	0.03	0	0.07	0	0	0	0	0	0.09	0	0	0	0	0.14
URS0000D587F8	0.02	0.08	0	0.04	0	0	0	0.04	0	0	0.04	0	0	0.1	0.04	0	0	0	0.1	0	0.2	0	0	0	0
URS0001FC488A	0.03	0	0	0	0	0.03	0	0	0	0	0	0	0	0	0	0	0	0	0	0	0	0	0	0	0.03
CNN3-DT	0.07	0.05	0.1	0.28	0.06	0.18	0.04	0.2	0.19	0.04	0.1	0.27	0.41	0.26	0.14	0.11	0.35	0.35	0.18	0.92	0.16	0.05	0.16	0.23	0.18
HACD1	0.39	0.23	0.08	0.15	0.22	0.14	0.7	0.14	0.31	0.19	0.33	0.46	0.16	0.08	0.44	0.18	0.12	0.16	0.26	0.46	0.62	0.2	0.15	0.35	0.28
URS0001BE3713	0.25	0	0.15	0.16	0.13	0.12	0	0.74	0.28	0.3	0.12	0.64	0.27	1.2	0.14	0	1.18	0.29	0.67	0.25	0.28	0.3	0.69	0.28	0.13
URS0001BFA1BC	0	0	0	0	0	0	0	0	0.18	0	0.15	0	0	0.42	0	0	0.18	0	0	0	0	0	0.17	0	0.16
URS0001BEB1BD	0.04	0.36	0.03	0.09	0.02	0.2	0.02	0.08	0.03	0.05	0.06	0.12	0	0.13	0.08	0.03	0.08	0.05	0.14	0.07	0.02	0.13	0.05	0.08	0
URS00008B57EB	0.59	0.49	0.63	0.18	0.67	0.1	0.31	0.38	0.65	0.35	0.58	0.34	0.6	0.4	0.62	0.34	0.54	0.67	0.47	0.5	0.4	0.57	0.46	0.6	0.41
LINC02404	0.02	0.02	0.14	0.02	0.02	0.01	0.01	0	0.03	0.1	0.02	0.02	0.02	0.01	0.03	0.04	0	0.02	0.01	0.01	0.03	0.02	0	0.02	0.02
hsa_circ_0061682	NA	NA	NA	NA	NA	NA	NA	NA	NA	NA	NA	NA	NA	NA	NA	NA	NA	NA	NA	NA	NA	NA	NA	NA	NA
URS0001BDDC9C	0.33	0	0	0	0	0	0	0	0	0	0	0	0	0	0	0	0	0	0	0	0	0	0	0	0
URS00008B83EA	0.02	0	0	0	0.03	0.03	0	0	0.04	0.14	0	0.21	0.15	0	0.08	0.09	0.14	0	0.22	0.21	0.12	0.02	0.37	0.02	0.14
hsa_circ_0028351	NA	NA	NA	NA	NA	NA	NA	NA	NA	NA	NA	NA	NA	NA	NA	NA	NA	NA	NA	NA	NA	NA	NA	NA	NA
URS0001BD6B21	0	0	0	0	0	0	0	0	0	0	0	0	0	0	0	0	0	0	0	0	0	0	0.02	0	0
hsa_circ_0022034	NA	NA	NA	NA	NA	NA	NA	NA	NA	NA	NA	NA	NA	NA	NA	NA	NA	NA	NA	NA	NA	NA	NA	NA	NA
URS0001BDFC7F	0	0.01	0	0	0	0	0	0	0	0	0	0	0	0	0	0	0	0	0	0	0	0	0	0	0
AXIN1	12.05	12.51	18.04	24.44	9.46	5.27	21.67	16.71	12.14	12.82	11.22	20.81	17.15	20.23	19.86	23.66	21.62	23.81	17.41	17.39	15.37	14.95	19.97	13.91	13.75
hsa_circ_0066892	NA	NA	NA	NA	NA	NA	NA	NA	NA	NA	NA	NA	NA	NA	NA	NA	NA	NA	NA	NA	NA	NA	NA	NA	NA
hsa_circ_0035479	NA	NA	NA	NA	NA	NA	NA	NA	NA	NA	NA	NA	NA	NA	NA	NA	NA	NA	NA	NA	NA	NA	NA	NA	NA
URS0000EBB00A	0	0	0	0	0	0	0	0	0	0.1	0	0	0	0	0	0	0	0	0	0	0.51	0.3	0	0	0
hsa_circ_0032416	NA	NA	NA	NA	NA	NA	NA	NA	NA	NA	NA	NA	NA	NA	NA	NA	NA	NA	NA	NA	NA	NA	NA	NA	NA
URS0001BEDD00	0	0	0	0	0	0	0	0	0	0	0	0	0	0	0	0.02	0	0	0	0	0	0	0	0	0
hsa_circ_0068636	NA	NA	NA	NA	NA	NA	NA	NA	NA	NA	NA	NA	NA	NA	NA	NA	NA	NA	NA	NA	NA	NA	NA	NA	NA
TRIM52	12.67	11.32	14.97	17.61	5.85	8.72	14.12	13.68	14.93	15.96	9.21	21.57	14.87	25.99	22.58	21.94	27.93	26.2	16.16	14.82	19.95	18.83	16.21	16.7	13.51
URS0001BF3AFC	0	3.66	0	0.34	0	0	0	0	0	0	0	0.06	0	0.2	0	0.66	1.21	0	0	1.06	0	0	0	0	0.08
LONP2	14.7	18.88	19.34	22.42	18.51	9.99	15.62	20.6	25.89	24.26	19.74	28.15	23.78	33.32	21.7	21.85	25.92	25.21	25.77	19.03	23.31	22.24	22.3	22.39	18.02
IGFBP4	0.24	1.3	1.5	1.57	0.14	1.08	1.18	0.85	0.31	1.05	0.43	1.46	0.84	2.54	1.66	1.16	1.31	3.2	1.6	1.04	1.26	0.8	1.27	1.35	0.79
hsa_circ_0133575	NA	NA	NA	NA	NA	NA	NA	NA	NA	NA	NA	NA	NA	NA	NA	NA	NA	NA	NA	NA	NA	NA	NA	NA	NA
URS0001BEAEAA	0	0	0	0.02	0	0	0	0	0	0	0	0.01	0	0	0	0	0	0	0	0	0	0	0	0.01	0
hsa_circ_0007226	NA	NA	NA	NA	NA	NA	NA	NA	NA	NA	NA	NA	NA	NA	NA	NA	NA	NA	NA	NA	NA	NA	NA	NA	NA
hsa_circ_0065617	NA	NA	NA	NA	NA	NA	NA	NA	NA	NA	NA	NA	NA	NA	NA	NA	NA	NA	NA	NA	NA	NA	NA	NA	NA
hsa_circ_0049762	NA	NA	NA	NA	NA	NA	NA	NA	NA	NA	NA	NA	NA	NA	NA	NA	NA	NA	NA	NA	NA	NA	NA	NA	NA
ZNF32-AS2	0	0.03	0.02	0	0	0.01	0	0	0.01	0.02	0.01	0.02	0.01	0.13	0.01	0.02	0	0	0	0.03	0.01	0	0.03	0.11	0.05
URS0001BE5A8E	0	0	0.15	0.32	0.09	0	1.25	0	0.17	0	0	0	0	0.21	0.21	0.4	0.21	0.46	0.29	0.1	0	0.17	0	0	0.19
URS00009B3DBD	0.02	0	0	0.08	0	0	0	0.02	0.02	0.02	0.04	0.06	0.02	0.02	0.05	0	0.12	0.07	0.04	0.1	0.13	0.12	0.07	0.02	0.02
LOC105369787	0	0.01	0	0.01	0	0	0.01	0	0	0	0.02	0	0	0.04	0	0	0	0.02	0	0.02	0	0.01	0.01	0.01	0.01
hsa_circ_0003840	NA	NA	NA	NA	NA	NA	NA	NA	NA	NA	NA	NA	NA	NA	NA	NA	NA	NA	NA	NA	NA	NA	NA	NA	NA
hsa_circ_0057613	NA	NA	NA	NA	NA	NA	NA	NA	NA	NA	NA	NA	NA	NA	NA	NA	NA	NA	NA	NA	NA	NA	NA	NA	NA
hsa_circ_0110390	NA	NA	NA	NA	NA	NA	NA	NA	NA	NA	NA	NA	NA	NA	NA	NA	NA	NA	NA	NA	NA	NA	NA	NA	NA
URS0001BCF4A3	0	0	0	0	0	0	0.03	0	0	0	0	0	0	0	0	0	0	0	0	0	0	0	0	0	0
URS0001BFA6B6	0.58	0.98	0.91	0.74	0.57	0.68	0.71	0.7	0.77	0.65	0.49	0.52	0.58	0.87	0.95	0.55	0.96	0.83	0.56	0.45	0.64	0.71	0.68	0.66	0.44
LMNTD1	0.01	0.01	0	0	0	0	0	0	0	0	0	0.03	0	0.01	0	0.01	0.01	0	0	0.01	0	0	0	0.01	0.03
URS0001BF0E36	0.1	0	0	0.02	0	0.1	0.11	0	0.06	0	0.03	0	0	0.02	0.04	0.02	0	0	0	0	0	0	0	0	0
hsa_circ_0057705	NA	NA	NA	NA	NA	NA	NA	NA	NA	NA	NA	NA	NA	NA	NA	NA	NA	NA	NA	NA	NA	NA	NA	NA	NA
hsa_circ_0133896	NA	NA	NA	NA	NA	NA	NA	NA	NA	NA	NA	NA	NA	NA	NA	NA	NA	NA	NA	NA	NA	NA	NA	NA	NA
URS0001BEB5F4	0.05	0	0.06	0.01	0.05	0	0.06	0	0	0	0	0	0	0.05	0	0	0	0.11	0	0.05	0	0	0.16	0.06	0.06
hsa_circ_0091562	NA	NA	NA	NA	NA	NA	NA	NA	NA	NA	NA	NA	NA	NA	NA	NA	NA	NA	NA	NA	NA	NA	NA	NA	NA
hsa_circ_0007012	NA	NA	NA	NA	NA	NA	NA	NA	NA	NA	NA	NA	NA	NA	NA	NA	NA	NA	NA	NA	NA	NA	NA	NA	NA
hsa_circ_0109985	NA	NA	NA	NA	NA	NA	NA	NA	NA	NA	NA	NA	NA	NA	NA	NA	NA	NA	NA	NA	NA	NA	NA	NA	NA
hsa_circ_0140537	NA	NA	NA	NA	NA	NA	NA	NA	NA	NA	NA	NA	NA	NA	NA	NA	NA	NA	NA	NA	NA	NA	NA	NA	NA
URS0001BD1D7D	0	0	0	0	0	0	0	0	0	0	0	0	0	0	0	0	0	0	0	0	0	0	0	0	0
RPL13	130.42	144.8	201.18	154.96	54.9	87.02	177.34	204.53	123.59	105.77	161.4	322.23	216.81	312.72	204.35	227.42	283.14	266.44	208.54	224.65	215.16	166.09	181.83	156.1	157.57
URS0001BD7591	0	0	0	0	0	0.24	0	0	0	0.15	0.24	0	0	0	0	0	0	0	0	0	0	0	0	0	0
URS0001BE8389	0.08	0	0.18	0	0.08	0	0	0	0	0	0	0	0	0	0	0	0	0.09	0	0	0	0.18	0	0	0
WNK1	81	119.85	133.62	95.64	99.89	95.31	134.81	184.52	115.78	122.07	199.55	150.38	144.31	120.41	108.62	138.06	105.42	147.33	119.56	133.76	242.77	137.25	154.75	171.49	144.7
URS0000D5C925	0	0.01	0	0	0	0	0	0	0	0	0	0	0.1	0.02	0	0	0	0	0	0	0	0.13	0	0	0
KIAA1671	3.62	2.33	8.28	2.73	0.59	0.39	2.63	1.16	1.08	4.52	6.6	1.75	13.61	1.08	2.26	12.92	2.95	12.95	12.18	13.02	9.82	18.01	9.1	6.13	8.63
URS0001BCCD95	0	0	0.01	0	0	0	0	0	0	0	0	0.01	0	0	0.01	0.02	0	0	0	0.02	0.01	0	0	0	0
URS0000E9B778	0.03	0.1	0.06	0.06	0.01	0	0	0.04	0.05	0	0.04	0.11	0.07	0.13	0.02	0	0	0.08	0	0.02	0	0	0.06	0.12	0.03
hsa_circ_0012177	NA	NA	NA	NA	NA	NA	NA	NA	NA	NA	NA	NA	NA	NA	NA	NA	NA	NA	NA	NA	NA	NA	NA	NA	NA
URS0000D5A666	0.01	0	0.03	0	0.04	0.01	0	0	0.02	0	0	0.01	0	0.01	0.02	0	0.01	0.01	0	0.03	0	0.03	0.01	0	0.01
URS0001BF8C46	0	0	0	0	0	0	0	0	0	0	0	0	0	0	0	0	0	0	0	0	0	0	0	0.01	0
LOC105376951	0	0.44	0	0	0	0	0	0	0	0	0	0	0	0	0	0	0	0	0	0	0	0	0	0	0
hsa_circ_0066277	NA	NA	NA	NA	NA	NA	NA	NA	NA	NA	NA	NA	NA	NA	NA	NA	NA	NA	NA	NA	NA	NA	NA	NA	NA
URS0001BD760F	0.01	0	0	0.01	0	0	0	0	0.01	0	0.04	0.01	0.01	0	0	0	0.01	0	0	0.02	0	0.01	0	0	0.03
URS0000782133	0	0	0	0	0	0	0	0	0	0	0	0	0	0	0	0	0	0	0	0	0	0	0	0.03	0
URS0000EF6E1F	0.04	0	0	0	0	0	0	0	0.09	0.05	0	0	0	0	0	0	0	0	0	0	0	0	0	0	0
URS0001A1CEFF	0	0	0	0	0	0	0.06	0	0	0	0	0	0	0	0	0	0	0	0	0	0	0	0	0	0
URS0001BF3786	0.01	0.05	0.01	0.01	0	0.01	0.01	0.01	0.01	0.01	0	0.03	0.01	0.03	0.02	0.01	0.01	0	0.03	0.01	0.01	0.02	0.05	0.01	0.01
RB1CC1	15.84	12.96	14.16	17.5	15.56	11.29	16.52	17.92	18.4	19.58	14.1	13.43	13.99	17.62	17.87	18.88	20.44	18.62	13.05	13.9	14.34	16.61	13.7	11.99	13.78
URS0001A04627	4.05	0.22	5.26	0	1.19	0.37	0.42	1.18	3.61	6.78	1.32	0.2	1.89	2.36	2.21	1.16	3.25	5.61	0.84	0.96	0.89	1.22	1.74	2.47	1.04
ALDH1A3-AS1	0.37	1.41	0.33	0.28	0.09	0.28	0.44	2.68	0.47	0.4	0.21	0.43	2.4	0.73	2.61	2.8	0.33	0.76	0.28	0.18	0.19	0.28	0.7	0.8	1.91
ILK	39.89	29.03	57.19	51.03	38.39	65.81	41.25	50.8	47.58	53.15	43.94	42.16	50.51	49.76	54.28	62.1	49.36	57.01	46.53	43.13	40.49	47.87	53.65	49.13	46.11
hsa_circ_0131202	NA	NA	NA	NA	NA	NA	NA	NA	NA	NA	NA	NA	NA	NA	NA	NA	NA	NA	NA	NA	NA	NA	NA	NA	NA
hsa_circ_0140342	NA	NA	NA	NA	NA	NA	NA	NA	NA	NA	NA	NA	NA	NA	NA	NA	NA	NA	NA	NA	NA	NA	NA	NA	NA
URS0001BF356D	0	0	0	0.06	0	0.04	0	0	0	0	0	0	0	0	0	0	0	0	0	0.01	0.02	0	0	0	0
URS0001BD07C0	0	0	0	0.03	0	0	0.03	0	0	0	0.05	0	0.03	0	0	0.03	0	0	0	0	0	0	0	0	0
URS0001BD5F19	0.33	0.48	0	0.38	0.11	0.28	0.44	0.42	0.34	0.78	0.39	0.35	0.36	0.81	0.55	0.56	0.1	0.34	0.65	0.26	0.73	0	0.78	0.43	0.66
SEMA4D	126.45	155.79	277.28	204.88	196.75	120.33	153.8	169.27	206.01	186	157.03	106.6	126.07	127.33	116.98	138.94	137.81	133.37	120.73	130.87	113.8	152.48	122.28	158.41	127.52
hsa_circ_0003315	NA	NA	NA	NA	NA	NA	NA	NA	NA	NA	NA	NA	NA	NA	NA	NA	NA	NA	NA	NA	NA	NA	NA	NA	NA
hsa_circ_0111800	NA	NA	NA	NA	NA	NA	NA	NA	NA	NA	NA	NA	NA	NA	NA	NA	NA	NA	NA	NA	NA	NA	NA	NA	NA
EMILIN2	43.9	32.81	31.37	35.42	19.6	31.16	32.88	32.7	28.77	26.19	21.22	17.38	18.25	18.99	20.61	24.99	20.49	18.27	29.12	16.81	19.94	32.81	26.56	33.5	21.38
TSNARE1	3.85	3.98	6.57	6.94	2.25	3.18	3.93	8.83	5.58	3.65	4.34	16.68	8.28	16.38	9.68	10.59	15.41	13.7	10.68	9.82	9.86	8.43	10.36	6.83	9.52
hsa_circ_0092037	NA	NA	NA	NA	NA	NA	NA	NA	NA	NA	NA	NA	NA	NA	NA	NA	NA	NA	NA	NA	NA	NA	NA	NA	NA
ZNF502	0.22	0.21	0.04	0.32	0.11	0.32	0.12	0.41	0.44	0.45	0.33	0.71	0.52	1.07	0.48	0.59	0.79	1.15	0.85	0.45	0.76	0.76	0.88	0.55	0.31
SNCAIP	0	0.01	0.09	0.15	0	0	0.02	0	0.3	0	0	0	0.03	0.03	0.11	0	0.1	0.02	0.06	0	0	0.02	0	0	0.02
hsa_circ_0130893	NA	NA	NA	NA	NA	NA	NA	NA	NA	NA	NA	NA	NA	NA	NA	NA	NA	NA	NA	NA	NA	NA	NA	NA	NA
URS00001166D1	0	0	0	0	0	0	0	0	0	0	0.04	0	0	0	0	0	0	0	0	0	0	0	0	0	0
LOC105375181	0	0	0	0	0	0	0	0	0	0	0	0	0	0	0	0	0	0.01	0	0	0	0	0	0	0
hsa_circ_0038478	NA	NA	NA	NA	NA	NA	NA	NA	NA	NA	NA	NA	NA	NA	NA	NA	NA	NA	NA	NA	NA	NA	NA	NA	NA
hsa_circ_0102067	NA	NA	NA	NA	NA	NA	NA	NA	NA	NA	NA	NA	NA	NA	NA	NA	NA	NA	NA	NA	NA	NA	NA	NA	NA
SEC14L6	0	0.04	0.01	0	0.01	0	0.05	0.03	0.02	0	0	0.05	0	0	0.04	0.01	0	0	0	0.02	0	0.02	0.04	0.05	0.02
URS0001BDE846	0.4	0.27	0.34	0.16	0.34	0.37	0.19	0.45	0.52	0	0.3	0.55	0.32	0	0.45	0.26	0.43	0	0.51	0.35	0.2	0.23	0.3	0.49	0.32
URS0001BE6EFB	0	0	0	0	0	0.04	0	0	0.04	0	0	0	0.02	0	0.04	0.07	0	0	0.02	0.02	0	0.02	0.02	0.02	0.02
hsa_circ_0000418	NA	NA	NA	NA	NA	NA	NA	NA	NA	NA	NA	NA	NA	NA	NA	NA	NA	NA	NA	NA	NA	NA	NA	NA	NA
hsa_circ_0059935	NA	NA	NA	NA	NA	NA	NA	NA	NA	NA	NA	NA	NA	NA	NA	NA	NA	NA	NA	NA	NA	NA	NA	NA	NA
URS0001BD1778	0	0	0.01	0.02	0	0	0.01	0.01	0	0.02	0	0	0.01	0	0.01	0.01	0	0.01	0	0.01	0.01	0.01	0.01	0	0.01
LOC102724068	0	0	0	0	0	0	0	0	0.01	0	0	0	0	0.01	0	0	0	0.02	0	0	0	0	0	0	0
URS0001BFA915	0.11	0.24	0	0.2	0	0.1	0	0.25	0.18	0.13	0.21	0.27	0.29	0.38	0.3	0.13	0.13	0.25	0.23	0.32	0.12	0.44	0.18	0.12	0.23
APP	21.84	193.46	19.2	26.82	11.44	45.88	39.03	25.19	20.36	16.72	17.91	21.92	20.16	31.84	23.53	23.79	26.74	24.94	22.81	18.05	17.92	19.08	23.64	22.65	19.42
hsa_circ_0039305	NA	NA	NA	NA	NA	NA	NA	NA	NA	NA	NA	NA	NA	NA	NA	NA	NA	NA	NA	NA	NA	NA	NA	NA	NA
URS0001BD8158	0	0	0	0	0	0	0	0	0	0	0	0	0	0	0	0	0	0	0	0	0.04	0	0	0	0
hsa_circ_0042306	NA	NA	NA	NA	NA	NA	NA	NA	NA	NA	NA	NA	NA	NA	NA	NA	NA	NA	NA	NA	NA	NA	NA	NA	NA
hsa_circ_0118539	NA	NA	NA	NA	NA	NA	NA	NA	NA	NA	NA	NA	NA	NA	NA	NA	NA	NA	NA	NA	NA	NA	NA	NA	NA
hsa_circ_0005326	NA	NA	NA	NA	NA	NA	NA	NA	NA	NA	NA	NA	NA	NA	NA	NA	NA	NA	NA	NA	NA	NA	NA	NA	NA
URS0001BF69E7	0.3	0.65	0.71	0.75	0.61	0.23	0.23	0.32	0.37	0.4	0.54	0.64	0.56	0.62	0.44	0.61	0.53	0.68	0.37	0.68	0.78	0.66	0.45	0.46	0.65
URS00008BFCA7	0	0	0	0	0	0	0	0	0	0	0	0	0	0	0	0	0	0	0	0	0.13	0	0	0	0
URS0001BE0400	0	0	0.01	0	0	0.05	0	0	0	0.06	0.03	0	0	0	0.03	0	0	0	0.03	0.02	0	0	0	0	0
hsa_circ_0110047	NA	NA	NA	NA	NA	NA	NA	NA	NA	NA	NA	NA	NA	NA	NA	NA	NA	NA	NA	NA	NA	NA	NA	NA	NA
URS0001BDE653	0.47	3.49	3.87	1.88	2.36	0.97	1.85	3.28	0.98	1.1	3.96	3.43	3.16	4.03	2.17	1.58	6.63	2.39	3.07	2.72	1.83	7.45	6.26	2.09	3.98
URS0000AA9833	0.01	0	0	0	0	0	0.01	0	0	0.01	0	0	0.01	0	0.01	0.03	0.02	0	0	0	0	0	0.01	0	0
URS0001BCCDFB	0	0	0	0	0	0.03	0	0	0	0	0.03	0	0	0	0	0.03	0	0	0	0	0.03	0	0	0	0.03
hsa_circ_0013645	NA	NA	NA	NA	NA	NA	NA	NA	NA	NA	NA	NA	NA	NA	NA	NA	NA	NA	NA	NA	NA	NA	NA	NA	NA
URS0001BDD057	0	0	0	0	0	0	0	0	0	0	0	0	0	0	0	0	0	0.02	0	0	0	0	0	0	0
hsa_circ_0086621	NA	NA	NA	NA	NA	NA	NA	NA	NA	NA	NA	NA	NA	NA	NA	NA	NA	NA	NA	NA	NA	NA	NA	NA	NA
URS0000D575C8	0	0	0.04	0.02	0	0	0	0	0	0	0	0	0	0	0	0	0	0	0	0	0	0	0	0	0
hsa_circ_0052338	NA	NA	NA	NA	NA	NA	NA	NA	NA	NA	NA	NA	NA	NA	NA	NA	NA	NA	NA	NA	NA	NA	NA	NA	NA
hsa_circ_0084522	NA	NA	NA	NA	NA	NA	NA	NA	NA	NA	NA	NA	NA	NA	NA	NA	NA	NA	NA	NA	NA	NA	NA	NA	NA
URS00008B6EA8	0	0	0	0	0	0	0	0	0	0	0	0	0	0.33	0	0	0	0	0	0	0	0	0	0	0
FZD4	0.07	0.14	0.26	0.21	0.01	0.04	0.11	0.08	0.02	0.23	0.07	0.02	0.21	0.03	0.08	0.23	0.11	0.04	0.35	0.08	0.22	0.15	0.08	0.15	0.09
hsa_circ_0126070	NA	NA	NA	NA	NA	NA	NA	NA	NA	NA	NA	NA	NA	NA	NA	NA	NA	NA	NA	NA	NA	NA	NA	NA	NA
hsa_circ_0030097	NA	NA	NA	NA	NA	NA	NA	NA	NA	NA	NA	NA	NA	NA	NA	NA	NA	NA	NA	NA	NA	NA	NA	NA	NA
hsa_circ_0043111	NA	NA	NA	NA	NA	NA	NA	NA	NA	NA	NA	NA	NA	NA	NA	NA	NA	NA	NA	NA	NA	NA	NA	NA	NA
hsa_circ_0127918	NA	NA	NA	NA	NA	NA	NA	NA	NA	NA	NA	NA	NA	NA	NA	NA	NA	NA	NA	NA	NA	NA	NA	NA	NA
hsa_circ_0034105	NA	NA	NA	NA	NA	NA	NA	NA	NA	NA	NA	NA	NA	NA	NA	NA	NA	NA	NA	NA	NA	NA	NA	NA	NA
URS0001BD8140	0.14	0.36	0.23	0.29	0.14	0.08	0.1	0.1	0.16	0.47	0.14	0.24	0.02	0.34	0.13	0.06	0.17	0.17	0.19	0.28	0.1	0	0.25	0.02	0.26
hsa_circ_0016094	NA	NA	NA	NA	NA	NA	NA	NA	NA	NA	NA	NA	NA	NA	NA	NA	NA	NA	NA	NA	NA	NA	NA	NA	NA
hsa_circ_0139105	NA	NA	NA	NA	NA	NA	NA	NA	NA	NA	NA	NA	NA	NA	NA	NA	NA	NA	NA	NA	NA	NA	NA	NA	NA
C15orf62	0.16	0.46	0.72	0.21	0.12	0.13	0.54	0.44	0.14	0.21	0.27	0.34	0.14	0.47	0.34	0.36	0.35	0.49	0.26	0.39	0.18	0.51	0.38	0.38	0.13
URS0001BF5094	0.1	0.1	0.12	0	0.14	0.05	0.09	0	0.04	0	0	0	0	0	0	0.05	0.04	0	0.13	0	0.06	0	0	0.06	0.05
NT5C3B	1.5	0.58	3.16	1.11	0.34	0.52	2.92	3.48	0.98	0.98	3.19	4.27	6.17	3.25	3.83	1.94	4.67	3.47	5.64	1.53	1.75	1.45	4.73	1.88	1.39
hsa_circ_0009002	NA	NA	NA	NA	NA	NA	NA	NA	NA	NA	NA	NA	NA	NA	NA	NA	NA	NA	NA	NA	NA	NA	NA	NA	NA
TMEM38A	0.82	2.78	0.86	0.74	0.65	0.51	1.78	0.93	0.62	0.99	0.95	0.64	0.66	0.91	0.74	0.69	0.36	0.78	0.59	0.69	0.54	0.45	0.85	0.7	0.67
URS0000767F5D	0	0.06	0	0	0.03	0	0.05	0.1	0.04	0.26	0	0.03	0	0.17	0.02	0.09	0.06	0	0.11	0.03	0.06	0.15	0.02	0.09	0
TAF9	4.71	7.77	5.73	5.45	2.4	3.22	5.01	5.42	4.24	4.47	4.63	8.91	6.15	8.23	5.68	6.63	7.7	7.55	8.04	8.24	8.37	5.8	5.82	7.04	7.85
URS00008B2D0B	0	0	0	0	0	0	0	0	0.05	0	0	0	0	0	0	0	0	0	0	0	0	0	0	0	0
URS0001BE0BA0	0.07	0	0.06	0.1	0.06	0.06	0.05	0.27	0.19	0.3	0.18	0.1	0.12	0.15	0.23	0.02	0.21	0.15	0.07	0.05	0.21	0.13	0.13	0.14	0.14
hsa_circ_0081391	NA	NA	NA	NA	NA	NA	NA	NA	NA	NA	NA	NA	NA	NA	NA	NA	NA	NA	NA	NA	NA	NA	NA	NA	NA
MRAP	0.11	0.25	0	0.14	0	0.1	0	0	0	0.13	0	0.33	0.46	0	0	0.13	0	0	0.11	0.11	0.24	0	0.36	0.37	0.11
hsa_circ_0001210	NA	NA	NA	NA	NA	NA	NA	NA	NA	NA	NA	NA	NA	NA	NA	NA	NA	NA	NA	NA	NA	NA	NA	NA	NA
hsa_circ_0014609	NA	NA	NA	NA	NA	NA	NA	NA	NA	NA	NA	NA	NA	NA	NA	NA	NA	NA	NA	NA	NA	NA	NA	NA	NA
hsa_circ_0041568	NA	NA	NA	NA	NA	NA	NA	NA	NA	NA	NA	NA	NA	NA	NA	NA	NA	NA	NA	NA	NA	NA	NA	NA	NA
URS0001BDEE0E	2.36	28.35	2.41	2.17	3.85	1.61	4.39	2.36	0	1.07	0	0	2.29	0	1.06	1.33	0	0	1.25	0	0	1.36	2.35	0.7	0
hsa_circ_0012609	NA	NA	NA	NA	NA	NA	NA	NA	NA	NA	NA	NA	NA	NA	NA	NA	NA	NA	NA	NA	NA	NA	NA	NA	NA
URS0001BE3F22	0	0	0	0	0	0	0	0.2	0.19	0	0	0.37	0	0	0	0.21	0	0	0	0	0.19	0	0	0.21	0
hsa_circ_0106937	NA	NA	NA	NA	NA	NA	NA	NA	NA	NA	NA	NA	NA	NA	NA	NA	NA	NA	NA	NA	NA	NA	NA	NA	NA
URS0001BEBBD2	0	0	0	0	0	0	0	0	0	0	0	0	0	0.02	0	0	0	0	0	0	0	0	0	0	0
hsa_circ_0008926	NA	NA	NA	NA	NA	NA	NA	NA	NA	NA	NA	NA	NA	NA	NA	NA	NA	NA	NA	NA	NA	NA	NA	NA	NA
URS00009C5AE3	0	0	0	0.02	0	0	0	0	0	0.01	0.04	0.07	0	0	0.07	0	0.05	0.03	0	0.07	0	0	0	0	0
LOC102723855	0.01	0.2	0.01	0.01	0.01	0	0	0	0	0.11	0	0.08	0.01	0.13	0	0.04	0.02	0	0.03	0.01	0.03	0.02	0.01	0.03	0.03
hsa_circ_0101991	NA	NA	NA	NA	NA	NA	NA	NA	NA	NA	NA	NA	NA	NA	NA	NA	NA	NA	NA	NA	NA	NA	NA	NA	NA
URS000076B59B	0	0	0	0.2	0	0	0	0	0	0.07	0	0	0	0	0	0	0	0	0	0	0	0	0	0	0
hsa_circ_0121829	NA	NA	NA	NA	NA	NA	NA	NA	NA	NA	NA	NA	NA	NA	NA	NA	NA	NA	NA	NA	NA	NA	NA	NA	NA
SNHG10	10.81	18.87	5.48	2.82	2.06	4	7.08	5.77	3.04	2.66	3.69	8.97	5.48	12.38	8.12	6.53	9.3	9.02	5.7	6.69	6.69	5.89	6.49	6.78	4.51
hsa_circ_0055778	NA	NA	NA	NA	NA	NA	NA	NA	NA	NA	NA	NA	NA	NA	NA	NA	NA	NA	NA	NA	NA	NA	NA	NA	NA
hsa_circ_0064374	NA	NA	NA	NA	NA	NA	NA	NA	NA	NA	NA	NA	NA	NA	NA	NA	NA	NA	NA	NA	NA	NA	NA	NA	NA
URS0001BDB0F8	0.07	0.04	0	0.24	0.14	0.03	0.07	0	0	0.04	0.1	0.07	0.04	0.08	0.11	0.12	0.12	0.08	0.14	0.07	0.07	0.28	0.18	0.08	0.04
hsa_circ_0004708	NA	NA	NA	NA	NA	NA	NA	NA	NA	NA	NA	NA	NA	NA	NA	NA	NA	NA	NA	NA	NA	NA	NA	NA	NA
hsa_circ_0025521	NA	NA	NA	NA	NA	NA	NA	NA	NA	NA	NA	NA	NA	NA	NA	NA	NA	NA	NA	NA	NA	NA	NA	NA	NA
hsa_circ_0043090	NA	NA	NA	NA	NA	NA	NA	NA	NA	NA	NA	NA	NA	NA	NA	NA	NA	NA	NA	NA	NA	NA	NA	NA	NA
hsa_circ_0045399	NA	NA	NA	NA	NA	NA	NA	NA	NA	NA	NA	NA	NA	NA	NA	NA	NA	NA	NA	NA	NA	NA	NA	NA	NA
URS0001BE031F	0.02	0	0	0	0	0	0	0	0	0	0	0	0	0	0	0	0.03	0	0	0	0	0	0	0	0
URS0000E7D89D	0	0.06	0	0	0	0	0	0	0	0	0	0	0	0	0	0	0	0	0	0	0	0	0	0	0
URS00008BFC8F	0	0.04	0.13	0	0	0	0.01	0.02	0	0.02	0.02	0	0.11	0	0	0	0.03	0.02	0	0.08	0.03	0.02	0.04	0.06	0.03
URS0001BD907C	0.01	0	0	0	0.02	0.01	0	0	0.01	0	0	0	0.02	0	0	0	0.01	0	0.02	0	0	0.01	0	0	0.01
URS0000EA389A	0.01	0	0.01	0.03	0.02	0.01	0.02	0.02	0.02	0.02	0.03	0.01	0.01	0	0	0.02	0.01	0	0.01	0.02	0.02	0.02	0	0.01	0.02
BLVRA	15.26	4.49	8.74	8.25	4.89	15.27	8.48	8.53	8.09	10.74	8.05	11.61	9.56	11.63	14.57	15.63	14.19	18.72	18.22	11.25	11.42	10.81	14.43	7.8	13.3
URS0001BE279A	0.53	0.31	0	1.05	0.18	0.03	0	0.73	0.78	1.09	0.35	0	2.05	4.42	0	0	4.57	1.82	0.82	0	0.8	0	2.76	0.97	1.12
HTR4	0.03	0	0.06	0.03	0	0.05	0	0	0	0.06	0.05	0	0.04	0	0.06	0	0	0	0.15	0.14	0	0.06	0	0.06	0.04
hsa_circ_0067528	NA	NA	NA	NA	NA	NA	NA	NA	NA	NA	NA	NA	NA	NA	NA	NA	NA	NA	NA	NA	NA	NA	NA	NA	NA
hsa_circ_0052226	NA	NA	NA	NA	NA	NA	NA	NA	NA	NA	NA	NA	NA	NA	NA	NA	NA	NA	NA	NA	NA	NA	NA	NA	NA
LOC105370794	0	12.21	0	0	0.06	0.89	0.19	0	0	0	0	0	0	0	0.07	0	0	0	0.06	0	0	0	0	0.07	0
C1orf127	0.1	0.51	0.02	0.06	0.02	0.39	0.02	0.1	0.12	0.07	0.07	0.14	0.13	0.11	0.06	0.09	0.09	0.12	0.03	0.06	0.2	0.07	0.08	0.21	0.23
PTPMT1	0.99	1.02	1.13	1.73	0.61	0.87	1.06	1.45	1.41	1.59	1.38	1.76	1.81	2.25	1.82	2.04	1.85	2.14	2.18	1.79	1.94	2.11	1.55	1.61	1.44
hsa_circ_0090618	NA	NA	NA	NA	NA	NA	NA	NA	NA	NA	NA	NA	NA	NA	NA	NA	NA	NA	NA	NA	NA	NA	NA	NA	NA
hsa_circ_0064272	NA	NA	NA	NA	NA	NA	NA	NA	NA	NA	NA	NA	NA	NA	NA	NA	NA	NA	NA	NA	NA	NA	NA	NA	NA
URS0001BD61AE	0	0	0	0	0	0	0	0	0	0	0	0	0.58	0.66	0	0	0	0	0	0	0	0.69	0.59	0.61	0
URS0000D596CC	0.01	14.41	0.02	0.04	0.01	0.2	0.61	0.06	0.03	0.36	0.04	0	0.01	0.05	0.04	0.09	0.03	0.06	0	0.05	0.02	0.01	0.02	0.08	0.15
LOC105373512	0.08	0	0.28	0	0.08	0	0	0.09	0.44	0.09	0.07	0	0.08	0	0	0.09	0.27	0	0	0	0	0.09	0	0.17	0.08
CXCL17	0	0.41	0.05	0	0.04	2.21	0	0	0	0	0	0	0	0	0	0	0	0	0	0	0	0	0	0	0
URS0001BCE455	0.09	0	0.08	0	0	0	0	0	0	0	0.1	0	0.01	0.02	0	0	0.43	0	0.06	0	0.03	0	0	0	0.18
hsa_circ_0079964	NA	NA	NA	NA	NA	NA	NA	NA	NA	NA	NA	NA	NA	NA	NA	NA	NA	NA	NA	NA	NA	NA	NA	NA	NA
ZNF551	1.17	2.2	1.31	1.34	0.51	0.81	0.68	2.29	1.33	1.65	1.86	3.92	2.76	4.15	2.51	2.45	2.97	3.21	3.17	2.66	2.73	2.13	2.87	2.36	2.17
IFI27L2	12.55	7.25	10.32	9.56	6.13	7.29	10.86	10.09	12.76	12.2	12.67	11	10.99	12.29	11.1	19.52	17.42	14.31	12.38	12.94	9.95	12.53	14.18	9.55	13.21
hsa_circ_0057287	NA	NA	NA	NA	NA	NA	NA	NA	NA	NA	NA	NA	NA	NA	NA	NA	NA	NA	NA	NA	NA	NA	NA	NA	NA
FNDC1	0	0.73	0	0	0	0.01	0	0.01	0.01	0	0	0.68	0.59	0	0	0	0.48	0.01	0.44	0.39	0	0	0	0.67	0
URS0001BD6D29	0.01	0	0.02	0	0	0	0.03	0	0.03	0	0	0.04	0.02	0.07	0.02	0.02	0.03	0.05	0.03	0.03	0.03	0.07	0.06	0.02	0
DTWD2	2.19	0.37	1.73	1.07	0.89	0.92	1.14	2.63	0.92	1.74	1.22	2.36	0.76	2.22	1.66	2.38	2.34	3.26	1.43	1.6	1.68	1.06	1.47	1.83	0.85
URS0001BCB009	0	0	0	0.05	0	0	0	0	0	0	0	0	0	0	0	0	0	0	0	0	0	0	0	0	0
FHL1	1.45	0.96	6.3	3.52	3.08	2.1	2.21	5.15	1.81	2.89	4.38	3.74	6.87	3.6	2.83	5.01	3.61	3.35	4.04	5.92	5.63	3.59	5.79	3.79	4.46
hsa_circ_0071645	NA	NA	NA	NA	NA	NA	NA	NA	NA	NA	NA	NA	NA	NA	NA	NA	NA	NA	NA	NA	NA	NA	NA	NA	NA
URS0001BD4BC1	0	0	0	0	0	0	0	0	0	0	0	0.24	0	0	0	0	0	0	0	0	0	0	0	0	0
hsa_circ_0072072	NA	NA	NA	NA	NA	NA	NA	NA	NA	NA	NA	NA	NA	NA	NA	NA	NA	NA	NA	NA	NA	NA	NA	NA	NA
URS0000D5BC11	0.08	0	0.07	0.05	0	0.03	0	0.03	0.1	0.04	0.04	0.06	0.04	0.02	0.1	0.03	0.1	0.03	0.1	0.06	0	0	0.03	0.03	0.09
UNKL	19.15	12.74	35.34	31.53	32.21	12.11	15.51	31.96	31.54	36.33	21.02	13.93	25.46	26.89	22.64	24.97	26.14	20.9	16.8	35.62	33.34	37.27	23.96	24.49	20.6
STPG2-AS1	0.09	0.1	0.19	0.16	0.02	0.12	0.04	0.08	0.14	0.21	0.16	0.03	0.05	0.2	0.09	0.05	0.19	0.11	0.22	0.11	0.1	0.14	0.12	0.16	0.1
URS0001BD29CA	1.28	2.11	1.72	1.89	1.36	1.27	1.69	1.88	1.63	1.82	1.17	2.08	1.99	2.64	1.8	1.54	2.43	2.45	2.06	1.51	2.19	2.06	2	2.32	1.76
URS0001BCDD72	0.06	0.05	0.07	0.07	0.06	0.02	0.04	0.05	0.05	0.08	0.05	0.06	0.07	0.06	0.04	0.04	0.05	0.08	0.08	0.06	0.07	0.02	0.05	0.09	0.09
hsa_circ_0009337	NA	NA	NA	NA	NA	NA	NA	NA	NA	NA	NA	NA	NA	NA	NA	NA	NA	NA	NA	NA	NA	NA	NA	NA	NA
URS0001BE8466	0	0	0	0	0.16	0	0	0.02	0	0.02	0.02	0.18	0.05	0	0	0	0	0	0.08	0	0	0	0	0.02	0
URS00008BF13F	0.76	1.72	0.79	1.72	0.88	1.06	1.17	1.27	1.92	1.08	0.61	2.31	1.02	2.26	1.81	1.91	2.5	3.73	1.74	0.69	0.09	1.33	2.01	1	0.8
hsa_circ_0134243	NA	NA	NA	NA	NA	NA	NA	NA	NA	NA	NA	NA	NA	NA	NA	NA	NA	NA	NA	NA	NA	NA	NA	NA	NA
LRRC51	12.98	14.55	18.05	13.37	10.9	8.16	12.53	13.92	16.58	16.42	11.94	16.02	15.4	18.69	15.35	13.28	14.2	14.62	11.62	12.59	12.39	15.23	13.48	12.88	11.99
URS0001BF42ED	0	0	0	0	0	0.01	0	0	0	0	0.02	0	0	0.01	0	0.01	0	0.01	0.01	0.01	0	0	0	0.02	0
LOC107986843	0	0	0	0	0	0	0	0	0	0	0	0	0	0	0	0	0	0	0	0	0	0	0.09	0	0
URS00008C0F4A	1.15	0	2.3	1.24	1.75	1.71	0.37	1.51	1.77	1.52	1.21	0.67	1.02	0.78	1.02	1.42	1.32	1.99	0.94	2.03	0.78	2.83	1.12	2.78	1.66
URS0001BEEE81	0.58	0.76	0.28	0.33	0.15	0.5	0.06	0.63	0.26	0.45	0.89	0	0.89	1.49	1.19	0.88	1.22	0.76	0.49	1.47	0.94	0.96	0.45	0.64	0.82
URS0001BCE610	0	0	0	0	0	0	0	0	0	0	0.01	0	0	0	0	0	0	0	0	0	0	0	0	0	0
hsa_circ_0136539	NA	NA	NA	NA	NA	NA	NA	NA	NA	NA	NA	NA	NA	NA	NA	NA	NA	NA	NA	NA	NA	NA	NA	NA	NA
URS0001BDACA4	0	0	0	0	0	0	0	0	0	0.15	0.12	0.38	0.13	0	0	0.29	0	0.15	0.13	0	0	0	0.14	0	0
NOVA1	0	0.15	0	0	0.17	0	0	0.06	0	0	0	0	0	0.03	0	0.01	0	0	0.37	0.01	0.04	0	0	0.03	0
NMB	0.82	4.37	1.04	0.53	0.58	0.45	1.21	0.59	1.11	0.69	0.85	1.09	0.66	1.12	0.81	1.1	0.95	1.38	0.51	1.69	0.49	0.79	1.56	1.01	1.07
URS0001BE3F0B	0	0.01	0	0	0	0	0	0	0	0	0	0	0	0	0	0	0	0	0	0	0	0	0	0	0
ATPAF1	4.17	4.47	5.3	4.67	1.78	2.71	3.32	5.36	5.31	6.61	5.19	8.28	7.54	8.26	8.24	6.92	8.71	8.36	7.66	7.12	8	8.06	7.13	5.83	7.17
hsa_circ_0065226	NA	NA	NA	NA	NA	NA	NA	NA	NA	NA	NA	NA	NA	NA	NA	NA	NA	NA	NA	NA	NA	NA	NA	NA	NA
URS0000594003	0	0	0	0	0	0.14	0	0	0	0	0	0	0	0	0	0.11	0	0	0.41	0	0	0	0	0	0
LOC105376322	0	0.03	0	0	0	0.03	0	0	0.03	0	0	0	0	0	0	0	0	0	0	0	0	0	0	0	0
hsa_circ_0113068	NA	NA	NA	NA	NA	NA	NA	NA	NA	NA	NA	NA	NA	NA	NA	NA	NA	NA	NA	NA	NA	NA	NA	NA	NA
hsa_circ_0025869	NA	NA	NA	NA	NA	NA	NA	NA	NA	NA	NA	NA	NA	NA	NA	NA	NA	NA	NA	NA	NA	NA	NA	NA	NA
URS0001BCE326	0	0.77	0	0	0	0	0	0	0	0	0	0	0	0	0	0	0	0	0	0	0	0.16	0	0	0
hsa_circ_0036794	NA	NA	NA	NA	NA	NA	NA	NA	NA	NA	NA	NA	NA	NA	NA	NA	NA	NA	NA	NA	NA	NA	NA	NA	NA
ELF5	0	0.02	0	0	0.03	0	0.02	0	0.02	0.02	0	0.02	0.02	0	0.04	0.04	0	0	0	0.02	0	0	0	0	0
URS0001BF9C40	0	0	0	0	0	0	0	0	0	0	0	0	0	0	0	0	0	0	0	0	0	0	0	0	0
hsa_circ_0055125	NA	NA	NA	NA	NA	NA	NA	NA	NA	NA	NA	NA	NA	NA	NA	NA	NA	NA	NA	NA	NA	NA	NA	NA	NA
hsa_circ_0109705	NA	NA	NA	NA	NA	NA	NA	NA	NA	NA	NA	NA	NA	NA	NA	NA	NA	NA	NA	NA	NA	NA	NA	NA	NA
URS0000EA5BE8	0	0	0.09	0	0.08	0	0	0	0	0	0	0	0	0	0	0.09	0	0	0	0	0	0	0	0	0
LOC105374555	0.08	0	0.1	0.21	0.03	0.11	0	0.19	0.03	0.26	0.05	0.29	0.17	0.35	0	0.16	0.32	0.28	0.12	0.14	0.27	0.13	0.15	0.06	0.18
URS0001BF6879	0	0	0.11	0.06	0	0.02	0	0	0.04	0.1	0	0	0	0	0	0	0.2	0.01	0.07	0.06	0	0	0	0	0
hsa_circ_0102900	NA	NA	NA	NA	NA	NA	NA	NA	NA	NA	NA	NA	NA	NA	NA	NA	NA	NA	NA	NA	NA	NA	NA	NA	NA
URS0001BF6210	0	0	0	0	0	0	0	0	0	0	0	0	0	0.05	0	0	0	0	0	0	0	0	0	0	0
hsa_circ_0067158	NA	NA	NA	NA	NA	NA	NA	NA	NA	NA	NA	NA	NA	NA	NA	NA	NA	NA	NA	NA	NA	NA	NA	NA	NA
CCDC38	0.02	0	0	0	0.14	0	0	0.02	0.04	0	0	0.04	0.02	0.04	0.02	0.08	0.16	0	0	0.02	0	0	0.14	0.02	0.07
hsa_circ_0021686	NA	NA	NA	NA	NA	NA	NA	NA	NA	NA	NA	NA	NA	NA	NA	NA	NA	NA	NA	NA	NA	NA	NA	NA	NA
LOC105373061	0	0.05	0	0	0	0	0	0	0	0	0	0	0	0	0	0	0	0	0	0	0	0	0	0	0
hsa_circ_0123228	NA	NA	NA	NA	NA	NA	NA	NA	NA	NA	NA	NA	NA	NA	NA	NA	NA	NA	NA	NA	NA	NA	NA	NA	NA
hsa_circ_0133757	NA	NA	NA	NA	NA	NA	NA	NA	NA	NA	NA	NA	NA	NA	NA	NA	NA	NA	NA	NA	NA	NA	NA	NA	NA
URS0001BE814E	0	0	0	0	0	0	0	0	0	0	0	0	0	0	0	0	0.07	0	0	0	0	0	0	0	0
URS0001BF10E2	0	0	0	0	0	0	0	0	0	0	0	0	0	0	0	0	0	0.01	0	0	0	0	0	0	0
hsa_circ_0001009	NA	NA	NA	NA	NA	NA	NA	NA	NA	NA	NA	NA	NA	NA	NA	NA	NA	NA	NA	NA	NA	NA	NA	NA	NA
URS0000EB289E	0	0.06	0	0	0	0	0	0	0	0	0	0	0	0	0	0	0	0	0	0	0	0	0	0	0
LINC02540	0.13	0.37	0.69	0.54	0.29	0.05	0.02	0.72	0.23	0.29	0.28	0.09	0.28	0.22	0.28	0.24	0.27	0.33	0.16	0.4	0.65	0.18	0.28	0.64	0.33
URS0001BF4177	0	1.73	0.02	0.01	0.02	0.11	0.06	0.04	0.06	0.02	0.05	0	0	0	0	0	0	0.04	0.02	0.05	0.08	0	0	0.02	0.02
URS0001BEFE74	0.01	0	0	0.01	0	0.01	0	0.01	0	0.01	0	0.02	0.02	0	0	0	0.01	0	0	0.01	0	0.01	0	0	0
TIMM13	4.44	4.75	3.69	2.65	1.5	2.38	3.35	4.58	3.17	2.3	4.54	8.48	5.29	7.64	5.12	7.19	8.08	8.12	6.31	4.86	5.19	4.3	5.41	4.91	4.66
CFAP298	2.6	2.13	4.56	4.76	1.48	1.79	3.67	3.81	2.73	3.24	2.73	5.56	4.13	6.45	5.57	4.52	5.87	6.26	4.54	4.4	5.07	4.35	4.27	4.01	3.93
hsa_circ_0000835	NA	NA	NA	NA	NA	NA	NA	NA	NA	NA	NA	NA	NA	NA	NA	NA	NA	NA	NA	NA	NA	NA	NA	NA	NA
hsa_circ_0030505	NA	NA	NA	NA	NA	NA	NA	NA	NA	NA	NA	NA	NA	NA	NA	NA	NA	NA	NA	NA	NA	NA	NA	NA	NA
URS0001BEF29D	0.01	0.02	0.04	0	0	0	0.01	0	0.01	0	0	0	0.06	0.03	0	0	0	0	0.01	0	0	0	0	0	0
NAGLU	2.24	1.76	1.8	3.47	1.33	0.97	0.85	2.96	2.61	2.74	2.47	4.62	3.32	4.5	4.42	4.59	4.64	4.69	4.72	4.91	4.22	3.65	4.18	3.33	3.56
URS0001BDD995	0	0	0	0	0.03	0	0	0.02	0	0.02	0	0	0	0	0	0	0	0	0	0	0	0	0	0	0.02
hsa_circ_0082171	NA	NA	NA	NA	NA	NA	NA	NA	NA	NA	NA	NA	NA	NA	NA	NA	NA	NA	NA	NA	NA	NA	NA	NA	NA
hsa_circ_0019068	NA	NA	NA	NA	NA	NA	NA	NA	NA	NA	NA	NA	NA	NA	NA	NA	NA	NA	NA	NA	NA	NA	NA	NA	NA
URS0001BF0102	2.17	3.94	3.04	3.37	2.75	4.03	2.74	3.4	3.22	2.84	2.51	3.99	3.87	4.24	3.12	3.62	3.16	3.45	3.75	3.55	4.11	3.53	3.16	4.26	2.56
hsa_circ_0055395	NA	NA	NA	NA	NA	NA	NA	NA	NA	NA	NA	NA	NA	NA	NA	NA	NA	NA	NA	NA	NA	NA	NA	NA	NA
URS0001BF7DA5	0	0	0.13	0.05	0	0	0	0	0.05	0	0	0	0.05	0	0	0.13	0.03	0	0.03	0.01	0.02	0	0.1	0	0.08
LOC105374820	0.09	0	0	0	0	0	0	0.11	0	0	0	0	0	0	0	0.11	0	0	0.1	0	0.1	0	0	0	0
LOC105372919	0	0.11	0	0	0	0.09	0	0	0	0	0	0	0	0	0	0	0	0.11	0	0	0.11	0	0	0	0
NNT-AS1	7.23	11.98	11.97	8.76	5.44	5.54	7.33	9.56	8.8	8.26	8.84	12.33	10.36	12.2	10.82	10.87	10.8	11.42	10.47	10.87	11.38	9.55	10.59	11.01	9.44
hsa_circ_0064790	NA	NA	NA	NA	NA	NA	NA	NA	NA	NA	NA	NA	NA	NA	NA	NA	NA	NA	NA	NA	NA	NA	NA	NA	NA
URS0000E92130	0.06	0	0	0	0	0	0	0	0	0	0	0	0	0	0	0	0	0	0	0.06	0	0.08	0	0	0.11
hsa_circ_0055005	NA	NA	NA	NA	NA	NA	NA	NA	NA	NA	NA	NA	NA	NA	NA	NA	NA	NA	NA	NA	NA	NA	NA	NA	NA
hsa_circ_0042359	NA	NA	NA	NA	NA	NA	NA	NA	NA	NA	NA	NA	NA	NA	NA	NA	NA	NA	NA	NA	NA	NA	NA	NA	NA
LOC105379188	0	0	0	0	0	0	0	0	0	0	0	0	0	0	0	0	0	0	0	0.11	0	0	0	0	0
ZCCHC24	3.53	0.88	2.23	2.98	0.88	0.39	1.24	3	2.14	2.22	1.32	2.38	2.53	4.43	2.97	4.16	2.67	3.93	3.9	2.49	2.59	3.27	3.81	2.85	2.33
LOC102724813	0.04	0.44	0.3	1.09	0.37	0.29	0.33	0.6	0.65	1.04	0.79	0.98	0.54	0.25	0.39	0.31	0.74	0.64	0.25	0.8	0.95	0.73	1.07	0.26	0.35
FOXA3	0	0.05	0	0	0	0	0	0	0.02	0	0	0.12	0	0.02	0	0	0	0	0	0	0	0.02	0	0	0
PCCA-DT	1.98	0.31	2.7	0.06	0.04	0.13	0.41	0.3	0.15	0.59	0.08	0.31	0.09	1.61	0.15	2.6	2.31	0.57	0.41	1.58	0.38	0.1	1.19	0.35	0.1
LOC101928160	0.14	1.57	0.09	0.16	0.08	0.02	0	0.06	0.15	0.12	0.2	0.09	0.11	0.05	0.1	0.08	0.17	0.08	0.13	0.14	0.05	0.08	0.15	0.12	0.07
URS0001BFA03D	0.1	0	0.05	0.02	0.02	0.02	0.08	0.29	0.07	0.05	0.17	0.06	0.19	0.3	0.13	0.18	0.11	0.14	0.29	0.14	0.23	0.27	0.13	0.18	0.15
URS00008C2EF1	0	0.04	0	0	0	0	0.02	0	0	0	0	0	0.02	0	0.03	0	0	0.02	0	0	0	0	0	0	0.02
ZBTB7A	17.38	22.82	32.13	23.57	14.13	13.7	23.48	23.1	19.35	20.41	14.89	25.75	24.32	27.43	26.36	30.96	28.48	32.2	22.35	26.93	20.73	22.05	25.47	21.56	20.18
hsa_circ_0036685	NA	NA	NA	NA	NA	NA	NA	NA	NA	NA	NA	NA	NA	NA	NA	NA	NA	NA	NA	NA	NA	NA	NA	NA	NA
hsa_circ_0044412	NA	NA	NA	NA	NA	NA	NA	NA	NA	NA	NA	NA	NA	NA	NA	NA	NA	NA	NA	NA	NA	NA	NA	NA	NA
hsa_circ_0071852	NA	NA	NA	NA	NA	NA	NA	NA	NA	NA	NA	NA	NA	NA	NA	NA	NA	NA	NA	NA	NA	NA	NA	NA	NA
URS00008B7391	1.26	0.95	1.35	1.09	0.43	0.28	1.37	1.34	0.5	0.25	0.72	2.42	0.93	3.7	1.44	2.27	2.67	1.82	1.27	0.97	1.78	1.81	1.48	0.69	1.6
hsa_circ_0009098	NA	NA	NA	NA	NA	NA	NA	NA	NA	NA	NA	NA	NA	NA	NA	NA	NA	NA	NA	NA	NA	NA	NA	NA	NA
LOC105373067	0	0.05	0	0.03	0	0.02	0	0	0.15	0	0	0	0	0	0	0	0	0.02	0	0	0	0	0	0	0
URS0001BE5DC9	0	0	0	0	0	0	0	0	0	0.06	0	0	0	0	0	0	0	0	0	0	0	0	0	0	0.05
URS0001BCC99F	0	0	0	0	0	0.01	0	0	0.04	0.03	0.02	0.02	0	0.02	0.05	0.01	0	0	0.02	0.02	0.02	0	0	0.02	0
URS0001BEB52C	0.65	0.32	0.96	0.72	0.14	1.61	0.75	0.27	0.37	0.5	0.5	0.48	0.4	0.39	0.63	0.51	0.39	0.38	0.75	0.33	0.1	0.83	0.42	0.48	0.2
hsa_circ_0079168	NA	NA	NA	NA	NA	NA	NA	NA	NA	NA	NA	NA	NA	NA	NA	NA	NA	NA	NA	NA	NA	NA	NA	NA	NA
LOC105377358	0	0	0	0.01	0.05	0	0.01	0.02	0	0	0	0.02	0.02	0	0	0.06	0.06	0.01	0	0.01	0.02	0.06	0	0.03	0.01
hsa_circ_0073392	NA	NA	NA	NA	NA	NA	NA	NA	NA	NA	NA	NA	NA	NA	NA	NA	NA	NA	NA	NA	NA	NA	NA	NA	NA
URS0000D5D7F9	0	0	0	0.03	0.03	0	0	0	0	0	0	0	0.03	0.03	0	0.06	0.12	0.07	0.03	0	0	0	0.03	0	0
hsa_circ_0106566	NA	NA	NA	NA	NA	NA	NA	NA	NA	NA	NA	NA	NA	NA	NA	NA	NA	NA	NA	NA	NA	NA	NA	NA	NA
hsa_circ_0048534	NA	NA	NA	NA	NA	NA	NA	NA	NA	NA	NA	NA	NA	NA	NA	NA	NA	NA	NA	NA	NA	NA	NA	NA	NA
URS0000EA5FEB	0	0	0	0	0	0	0.04	0.04	0	0	0	0	0	0	0	0	0	0	0	0	0	0	0.04	0	0
URS0001BD08FC	0	0.02	0.03	0	0	0.02	0	0.01	0	0	0.01	0	0.04	0.01	0	0.02	0	0.01	0.01	0.01	0	0	0	0	0.01
URS0001BDE8C7	0	0	0	0	0.02	0	0	0	0.06	0.06	0	0	0	0	0.06	0	0	0	0	0	0	0	0	0	0
hsa_circ_0106438	NA	NA	NA	NA	NA	NA	NA	NA	NA	NA	NA	NA	NA	NA	NA	NA	NA	NA	NA	NA	NA	NA	NA	NA	NA
URS0001BD3621	0	0	0.04	0	0	0	0.02	0	0	0.02	0	0	0.02	0.02	0	0	0	0	0	0	0.07	0	0.02	0	0.05
LINC01304	0	0	0	0	0.01	0	0	0	0	0	0	0	0.01	0.01	0.01	0	0	0.01	0.01	0	0	0	0	0	0.03
hsa_circ_0012877	NA	NA	NA	NA	NA	NA	NA	NA	NA	NA	NA	NA	NA	NA	NA	NA	NA	NA	NA	NA	NA	NA	NA	NA	NA
ZDHHC3	14.44	24.94	14.31	19.23	20.89	15.9	31.25	16.55	21.25	20.27	19.84	22.08	15.96	20.67	17.8	20.83	17.11	22.29	18.15	14.94	15.37	18.04	15.88	17.95	15.36
URS0000D5BA49	0	0	0	0	0	0	0	0	0	0	0.04	0	0.01	0	0	0	0	0	0	0.01	0.01	0.04	0	0	0
URS0001BE71C3	0.35	0.5	0.77	0.87	0.58	0.26	0.56	0.36	1	0.32	0.26	0.43	0.61	0.76	0.53	1.12	0.64	0.3	0.39	0.93	0.41	0.48	0.65	0.51	0.73
URS0000EF2435	0.05	0	0	0	0	0	0	0	0	0	0	0.05	0	0.22	0	0.06	0	0.06	0.05	0.05	0.1	0.06	0.21	0	0
hsa_circ_0120586	NA	NA	NA	NA	NA	NA	NA	NA	NA	NA	NA	NA	NA	NA	NA	NA	NA	NA	NA	NA	NA	NA	NA	NA	NA
LOC105375513	0.81	2.65	1.13	1.12	0.25	0.48	1.1	0.59	1.59	0.54	1.32	1.19	1.39	1.93	1.37	1.2	1.48	1.04	1.31	0.83	1.35	1.34	1.57	1.9	0.86
BZW1-AS1	0.86	2.88	3.35	2.23	0.56	0.95	2.61	2.31	1.17	1.49	1.38	3.45	2.83	3.85	2.74	2	2.48	2.32	2.23	2.99	3.71	2.7	3.03	3.66	2.88
ITGB3BP	2.93	9.81	5.45	5.22	3.22	2.83	9.03	2.47	3.38	3.11	2.38	7.18	3.86	7.49	3.32	4.92	7.02	4.22	4.43	4.65	5.36	5.04	4.34	2.96	4.17
POLR1D	36.04	48.16	40.99	36.87	47.28	49.93	72.69	51.44	46.6	34.04	56.64	61.07	61.61	65.6	64.5	55.94	44.38	78.34	43.86	55.84	74.63	58.37	67.62	54.19	48.87
hsa_circ_0079859	NA	NA	NA	NA	NA	NA	NA	NA	NA	NA	NA	NA	NA	NA	NA	NA	NA	NA	NA	NA	NA	NA	NA	NA	NA
hsa_circ_0023336	NA	NA	NA	NA	NA	NA	NA	NA	NA	NA	NA	NA	NA	NA	NA	NA	NA	NA	NA	NA	NA	NA	NA	NA	NA
CSF1	2.98	12.01	3.5	1.89	1.83	3.7	3.01	2.35	1.6	4.12	1.75	4.05	5.13	4.68	4.27	8.42	4.66	9.64	3.96	3.95	3.77	4.08	5.25	2.55	3.7
URS0001BE755C	0.09	0.16	0.47	0.5	0.52	0.58	0.08	0.93	0.76	0.79	0.46	0.27	0.27	0.27	0.39	0.32	0.87	0.59	0.15	0.41	0.27	0.84	0.34	0.21	0.4
hsa_circ_0064432	NA	NA	NA	NA	NA	NA	NA	NA	NA	NA	NA	NA	NA	NA	NA	NA	NA	NA	NA	NA	NA	NA	NA	NA	NA
FAM239B	8.51	2.73	8.74	2.6	1.28	1.24	1.54	8.82	1.75	3.64	4.27	13.98	14.86	9.05	13.29	12.2	5.61	16.7	20.15	11.61	3.88	27.66	7.03	13.9	4.29
URS00008BE931	0.04	0.08	0	0	0.03	0.05	0.04	0	0.02	0	0	0.06	0.05	0.04	0	0	0	0	0.04	0.02	0	0	0	0	0.05
ATP1B3	7.83	13.41	14.06	21	5.6	10.55	17.59	11.67	10.73	9.64	11.22	12.37	11.3	11.91	14.9	11.39	11.09	14.88	15.09	10.48	11.43	13.56	11.47	12.47	12.18
UBE2S	2.5	7.19	4.14	4.33	2.2	3.62	5.21	2.81	3.6	4.2	3.24	4.83	3.93	4.46	3.72	4.94	3.67	5.33	4.78	3.35	3.9	6.24	3.04	5.21	3
LINC02626	0.18	0.85	0.19	0.38	0.09	0.01	0.92	0.12	0.08	0.05	0.1	0.22	0.18	0.3	0.21	0.29	0.15	0.18	0.14	0.13	0.13	0.08	0.27	0.23	0.2
URS0001BD34DA	0	0	0	0	0	0	0	0	0	0.03	0	0	0	0	0	0	0	0	0	0	0	0	0	0	0
ZNF791	2.66	5.08	3.55	4.33	2.13	2.55	4.28	3.97	4.12	4.59	3.38	4.57	4.14	5.51	5.14	4.37	4.77	5.64	4.52	4	5.11	4.57	3.77	4.01	3.97
TGFBR3L	0.03	0.18	0.11	0.05	0.12	0.03	0.2	0.1	0.2	0.12	0.1	0.06	0.08	0.08	0.13	0.13	0.08	0.21	0.35	0.18	0.15	0.05	0.57	0.06	0.16
hsa_circ_0038242	NA	NA	NA	NA	NA	NA	NA	NA	NA	NA	NA	NA	NA	NA	NA	NA	NA	NA	NA	NA	NA	NA	NA	NA	NA
URS0001BCE508	0	1.26	2.08	3.8	0	0	2.27	2.46	2.3	2.53	1.46	1.34	0	0.98	2.37	0.09	1.65	0.56	0.23	2.11	0.51	2.03	0	2.54	1.6
LOC105372065	0	0	0	0	0	0	0	0	0	0	0	0	0	0	0	0	0	0	0	0	0	0	0.03	0	0
URS0001BCB921	0.28	4.06	1.72	1.87	1.15	0.14	4.54	0.67	1.21	0.52	0.41	0.87	0.61	0.68	0.64	0.84	0.84	0.84	0.3	0.7	0.16	0.76	0.18	1.94	0.45
URS0001BE0E0B	0.38	1.34	2.14	1.83	1.58	0.56	1.67	1.64	1.57	0.72	0.94	0.2	0.84	0.94	0.88	0.69	1.62	0.7	1.26	2.29	0.44	0.24	1.73	1.78	0.41
URS00008C3AB3	0	0	0	0	0	0	0	0	0	0	0	0	0	0	0	0	0	0	0	0	0	0	0.6	0.62	0.53
hsa_circ_0008384	NA	NA	NA	NA	NA	NA	NA	NA	NA	NA	NA	NA	NA	NA	NA	NA	NA	NA	NA	NA	NA	NA	NA	NA	NA
hsa_circ_0018383	NA	NA	NA	NA	NA	NA	NA	NA	NA	NA	NA	NA	NA	NA	NA	NA	NA	NA	NA	NA	NA	NA	NA	NA	NA
hsa_circ_0128712	NA	NA	NA	NA	NA	NA	NA	NA	NA	NA	NA	NA	NA	NA	NA	NA	NA	NA	NA	NA	NA	NA	NA	NA	NA
MOB3C	10.35	4.57	12.52	10.37	8.01	9.96	7.64	11.58	11.86	8.81	9.41	11.29	13.21	12.42	11.75	15.58	13.23	12.21	12.74	10.58	9.63	9.37	13.02	11.25	10.28
hsa_circ_0005184	NA	NA	NA	NA	NA	NA	NA	NA	NA	NA	NA	NA	NA	NA	NA	NA	NA	NA	NA	NA	NA	NA	NA	NA	NA
URS0001BCF26C	2.58	0.8	0.86	2.18	0.7	0.82	2.46	1.71	1.22	0.88	2.85	3.97	3.01	2.97	1.78	3.31	3.52	2.55	0.57	1.7	2.4	1.78	2.31	1.79	1.81
hsa_circ_0007882	NA	NA	NA	NA	NA	NA	NA	NA	NA	NA	NA	NA	NA	NA	NA	NA	NA	NA	NA	NA	NA	NA	NA	NA	NA
URS0001BD763F	0.01	1.04	0	0.15	0.01	0	0.54	0	0	0	0.03	0	0	0	0.01	0	0.02	0.04	0	0.02	0	0	0.01	0.01	0
hsa_circ_0087190	NA	NA	NA	NA	NA	NA	NA	NA	NA	NA	NA	NA	NA	NA	NA	NA	NA	NA	NA	NA	NA	NA	NA	NA	NA
FSIP2	0	0.01	0	0	0	0	0	0	0	0.01	0.01	0.01	0.01	0.04	0	0	0.05	0.01	0.02	0.03	0.79	0.03	0.02	0.01	0.01
hsa_circ_0008983	NA	NA	NA	NA	NA	NA	NA	NA	NA	NA	NA	NA	NA	NA	NA	NA	NA	NA	NA	NA	NA	NA	NA	NA	NA
URS0001BEAFB8	0	0	0.06	0.01	0.05	0.09	0	0	0	0.05	0	0.05	0	0	0	0	0	0	0	0	0	0.12	0	0.12	0
hsa_circ_0121262	NA	NA	NA	NA	NA	NA	NA	NA	NA	NA	NA	NA	NA	NA	NA	NA	NA	NA	NA	NA	NA	NA	NA	NA	NA
URS0001BE34EF	0.1	0	0.12	0.06	0	0.22	0	0.17	0.17	0	0	0.21	0.13	0.21	0.16	0.08	0	0.17	0	0	0.11	0	0.12	0.16	0.08
URS0001BD6D00	0.09	0.71	0.87	0.91	0.53	0.23	0.24	0.62	0.41	0.86	0.6	0.56	0.34	0.32	0.19	0.57	0.67	0.66	0.6	0.45	0.4	0.25	0.33	0.37	0.83
hsa_circ_0114593	NA	NA	NA	NA	NA	NA	NA	NA	NA	NA	NA	NA	NA	NA	NA	NA	NA	NA	NA	NA	NA	NA	NA	NA	NA
URS0000D5E03E	0	0	0	0	0	0	0.19	0	0.14	0	0	0	0.12	0	0.21	0	0	0	0	0	0	0	0	0	0
URS00008BA4D7	0.03	0	0	0	0	0.03	0.09	0	0.07	0	0	0	0.02	0	0	0	0	0	0	0.01	0.02	0	0	0.02	0
AATBC	12.69	12.47	16.19	13.71	2.73	6.1	8.07	12.18	8.56	7.62	6.72	9.28	11.05	9.63	12.51	13.95	7.2	13.6	14.1	8.2	8.81	12.23	13.04	14.68	12.3
SLC9A9	5.13	3.34	7.37	8.88	1.94	4.12	4.02	6.45	4.58	6.29	4.9	8.12	7.03	9.05	6.75	7.57	6.93	8.36	9.39	6.95	9.08	8.12	7.9	8.74	7.22
SIRT1	4.29	4.24	6.7	6.2	2.95	3.21	7.46	4.72	4.92	7.09	4.96	6.68	5.15	7.87	7.16	5.03	7.08	6.49	7.49	5.46	7.07	6.34	5.38	6.6	5.78
hsa_circ_0003374	NA	NA	NA	NA	NA	NA	NA	NA	NA	NA	NA	NA	NA	NA	NA	NA	NA	NA	NA	NA	NA	NA	NA	NA	NA
ZFAND2A-DT	1.44	10.62	1.14	1.35	0.74	0.99	2.68	1.17	1.45	1.42	1.42	2.07	1.42	2.93	1.46	1.79	2.51	2.09	1.8	1.67	1.6	1.99	1.38	1.32	1.29
hsa_circ_0093669	NA	NA	NA	NA	NA	NA	NA	NA	NA	NA	NA	NA	NA	NA	NA	NA	NA	NA	NA	NA	NA	NA	NA	NA	NA
hsa_circ_0083719	NA	NA	NA	NA	NA	NA	NA	NA	NA	NA	NA	NA	NA	NA	NA	NA	NA	NA	NA	NA	NA	NA	NA	NA	NA
hsa_circ_0092128	NA	NA	NA	NA	NA	NA	NA	NA	NA	NA	NA	NA	NA	NA	NA	NA	NA	NA	NA	NA	NA	NA	NA	NA	NA
hsa_circ_0132180	NA	NA	NA	NA	NA	NA	NA	NA	NA	NA	NA	NA	NA	NA	NA	NA	NA	NA	NA	NA	NA	NA	NA	NA	NA
URS0001BE8B51	0	0	0	0	0	0	0	0	0	0	0	0.03	0	0	0	0	0	0	0.02	0	0	0	0	0	0
ASB5	0	0	0.01	0	0	0	0	0	0	0	0.01	0	0	0.01	0	0	0	0	0	0	0	0	0	0	0
hsa_circ_0116623	NA	NA	NA	NA	NA	NA	NA	NA	NA	NA	NA	NA	NA	NA	NA	NA	NA	NA	NA	NA	NA	NA	NA	NA	NA
LOC107985957	0.02	0.21	0.07	0.02	0	0.02	0.18	0	0.02	0.04	0	0.05	0	0	0	0.24	0.04	0	0	0	0.02	0	0	0.04	0
hsa_circ_0013480	NA	NA	NA	NA	NA	NA	NA	NA	NA	NA	NA	NA	NA	NA	NA	NA	NA	NA	NA	NA	NA	NA	NA	NA	NA
hsa_circ_0042211	NA	NA	NA	NA	NA	NA	NA	NA	NA	NA	NA	NA	NA	NA	NA	NA	NA	NA	NA	NA	NA	NA	NA	NA	NA
LOC107986377	0	0	0	0	0	0	0	0	0	0	0	0	0	0	0	0	0	0	0	0	0	0	0	0	0
URS0001BCC072	0.01	0.01	0	0	0.01	0	0.01	0.01	0.02	0	0.01	0	0	0	0	0.01	0	0.01	0	0.01	0.01	0	0	0	0
hsa_circ_0085091	NA	NA	NA	NA	NA	NA	NA	NA	NA	NA	NA	NA	NA	NA	NA	NA	NA	NA	NA	NA	NA	NA	NA	NA	NA
hsa_circ_0110886	NA	NA	NA	NA	NA	NA	NA	NA	NA	NA	NA	NA	NA	NA	NA	NA	NA	NA	NA	NA	NA	NA	NA	NA	NA
URS0001BDBD82	0	0	0	0	0	0	0	0	0	0	0	0	0	0.06	0	0	0	0	0	0	0	0	0.02	0.01	0
CRYAA	0	0.04	0	0	0	0	0	0	0	0	0	0	0	0	0	0	0	0	0	0	0	0	0	0	0
URS0001BF9C6B	0	0	0	0	0	0	0	0	0	0.17	0.04	0	0.05	0.06	0	0.06	0	0	0	0.05	0.05	0	0	0.05	0
URS0001BE1445	0	0	0	0	0	0	0	0	0	0	0	0	0	0	0	0	0.05	0	0	0	0.14	0	0	0	0
LOC643072	8.39	7.59	22.76	11.62	12	13.41	5.37	10.32	11.82	17.51	7.48	1.98	8.38	5.9	15.12	11.03	11.74	8	6.63	6.75	5.82	17.28	8.34	11.84	12.11
hsa_circ_0064037	NA	NA	NA	NA	NA	NA	NA	NA	NA	NA	NA	NA	NA	NA	NA	NA	NA	NA	NA	NA	NA	NA	NA	NA	NA
URS0001BE0FA0	0.6	2.16	1.72	1.04	0.77	0.4	0.51	1.16	0.75	1.06	1	1.43	1.45	1.16	0.96	1.56	1.17	0.9	0.96	1.54	1.68	1.25	1.06	1.07	0.95
hsa_circ_0015323	NA	NA	NA	NA	NA	NA	NA	NA	NA	NA	NA	NA	NA	NA	NA	NA	NA	NA	NA	NA	NA	NA	NA	NA	NA
hsa_circ_0051669	NA	NA	NA	NA	NA	NA	NA	NA	NA	NA	NA	NA	NA	NA	NA	NA	NA	NA	NA	NA	NA	NA	NA	NA	NA
hsa_circ_0034539	NA	NA	NA	NA	NA	NA	NA	NA	NA	NA	NA	NA	NA	NA	NA	NA	NA	NA	NA	NA	NA	NA	NA	NA	NA
hsa_circ_0091901	NA	NA	NA	NA	NA	NA	NA	NA	NA	NA	NA	NA	NA	NA	NA	NA	NA	NA	NA	NA	NA	NA	NA	NA	NA
URS00008B50F9	0	0	0	0.03	0	0	0	0	0	0	0	0	0	0	0	0	0	0	0	0	0.03	0	0	0	0
hsa_circ_0058562	NA	NA	NA	NA	NA	NA	NA	NA	NA	NA	NA	NA	NA	NA	NA	NA	NA	NA	NA	NA	NA	NA	NA	NA	NA
hsa_circ_0091890	NA	NA	NA	NA	NA	NA	NA	NA	NA	NA	NA	NA	NA	NA	NA	NA	NA	NA	NA	NA	NA	NA	NA	NA	NA
URS0000EB8444	0	0	0	0	0	0	0	1.14	0	0	0	0	0.5	0.56	0	0	0	0.57	0	0	0	0	0	0	0
SLC14A2-AS1	0	0	0	0.02	0.11	0	0.01	0.12	0	0.07	0.03	0.01	0.04	0.09	0.02	0.06	0.04	0.01	0.04	0.23	0.01	0	0.02	0.18	0.06
URS0001BCE00F	0	0	0	0	0	0.02	0	0	0	0	0	0	0.04	0.02	0	0.02	0	0	0.02	0.02	0	0.03	0	0.01	0
LINC00205	5.74	6.05	4.33	4.55	4.78	2.7	4.58	9.65	7.42	7.49	7.6	11.44	7.25	12.6	10.25	8.9	14.91	12.27	7.79	6.07	6.28	11.88	9.78	7.67	6.85
URS0000EF5943	0	0	0.29	0.32	0	0.03	0	0	0	0	0	0	0	0	0	0	0	0	0	0	0	0	0	0	0
CEACAM8	9.17	282.46	11.06	4.73	3.23	7.41	74.24	10.94	8.1	3.91	4.14	10.59	24.39	5.39	5.71	49.19	7.76	2.24	3.3	4.14	3.47	2.48	2.12	3.68	7.22
hsa_circ_0027904	NA	NA	NA	NA	NA	NA	NA	NA	NA	NA	NA	NA	NA	NA	NA	NA	NA	NA	NA	NA	NA	NA	NA	NA	NA
URS0001BCC890	0	0.34	0	0	0	0	0.19	0	0	0.14	0	0	0	0	0.13	0	0	0	0.17	0	0	0	0	0	0
hsa_circ_0020822	NA	NA	NA	NA	NA	NA	NA	NA	NA	NA	NA	NA	NA	NA	NA	NA	NA	NA	NA	NA	NA	NA	NA	NA	NA
hsa_circ_0118185	NA	NA	NA	NA	NA	NA	NA	NA	NA	NA	NA	NA	NA	NA	NA	NA	NA	NA	NA	NA	NA	NA	NA	NA	NA
URS0001BF899A	0.38	0.24	0.27	0.28	0.22	0.1	0.36	0.29	0.22	0.17	0.28	0.2	0.21	0.33	0.28	0.1	0.27	0.28	0.13	0.25	0.29	0.14	0.33	0.16	0.23
NXPE2	0.26	1.2	0.29	0.29	0.24	0.32	0.86	0.35	0.36	0.64	0.14	0.38	0.4	0.89	0.4	0.43	0.55	0.37	0.59	0.83	0.38	0.58	0.31	0.3	0.29
MTRNR2L1	0.02	0.04	0.07	0.08	0.02	0.03	0	0	0.05	0.12	0.03	0.02	0.03	0	0.04	0.39	0.05	0	0.06	0.06	0.11	0.18	0.26	0.08	0.04
LOC107985184	0.68	0.37	0.97	0.64	1.03	0.36	0.67	0.62	1.02	0.72	0.52	0.45	0.78	0.85	1.03	1.01	0.81	0.93	0.33	0.7	0.61	0.74	0.62	0.66	0.59
hsa_circ_0027834	NA	NA	NA	NA	NA	NA	NA	NA	NA	NA	NA	NA	NA	NA	NA	NA	NA	NA	NA	NA	NA	NA	NA	NA	NA
URS0000E9DCBA	0.01	0.01	0.05	0.01	0.08	0.01	0	0	0.02	0.03	0.02	0.01	0	0.02	0.01	0.02	0.01	0	0	0	0.02	0.02	0	0.02	0.01
URS00009C3350	0.02	0	0.05	0.04	0.02	0	0.01	0.03	0.01	0.02	0.03	0.02	0.05	0.01	0.03	0.03	0.04	0.02	0.01	0.04	0.04	0.02	0.02	0.04	0.04
URS0000D58F56	0.02	0	0	0	0	0	0	0	0	0	0	0.04	0	0	0.02	0	0	0	0	0	0.04	0.02	0	0	0.04
SS18L1	2.05	3.93	3.15	3.86	1.95	1.05	3.41	3.05	3.85	2.82	3.04	5.34	4.47	3.86	3.94	2.97	3.28	3.84	3.8	3.46	4.96	3.21	3.15	3.78	3.34
URS00009B4F76	0.03	0.03	0	0.04	0	0	0	0	0	0	0	0	0.06	0	0	0	0	0	0.06	0.03	0.13	0	0.03	0	0.03
hsa_circ_0014443	NA	NA	NA	NA	NA	NA	NA	NA	NA	NA	NA	NA	NA	NA	NA	NA	NA	NA	NA	NA	NA	NA	NA	NA	NA
URS00008BE037	0.12	8.43	0.15	0.8	0.08	6.47	8.86	0	0.28	0.3	0.04	0.3	0.4	0.15	0.19	0.15	0.39	0.19	0.18	0.21	0.41	0.35	0.37	0.33	0
hsa_circ_0066472	NA	NA	NA	NA	NA	NA	NA	NA	NA	NA	NA	NA	NA	NA	NA	NA	NA	NA	NA	NA	NA	NA	NA	NA	NA
TUBB3	0	4.66	0.09	0.03	0.08	0.47	0.15	0.13	0.18	0.24	0.09	0.19	0.02	0.34	0.15	0.05	0.03	0.19	0.12	0.05	0.15	0.05	0.15	0.1	0.02
hsa_circ_0017089	NA	NA	NA	NA	NA	NA	NA	NA	NA	NA	NA	NA	NA	NA	NA	NA	NA	NA	NA	NA	NA	NA	NA	NA	NA
hsa_circ_0086920	NA	NA	NA	NA	NA	NA	NA	NA	NA	NA	NA	NA	NA	NA	NA	NA	NA	NA	NA	NA	NA	NA	NA	NA	NA
KCNJ8	0	0.08	0.02	0.14	0.02	0.04	0.07	0.06	0.02	0	0	0.02	0.07	0.03	0	0.05	0.02	0.14	0	0.01	0	0.04	0	0	0
hsa_circ_0023612	NA	NA	NA	NA	NA	NA	NA	NA	NA	NA	NA	NA	NA	NA	NA	NA	NA	NA	NA	NA	NA	NA	NA	NA	NA
hsa_circ_0027960	NA	NA	NA	NA	NA	NA	NA	NA	NA	NA	NA	NA	NA	NA	NA	NA	NA	NA	NA	NA	NA	NA	NA	NA	NA
hsa_circ_0065001	NA	NA	NA	NA	NA	NA	NA	NA	NA	NA	NA	NA	NA	NA	NA	NA	NA	NA	NA	NA	NA	NA	NA	NA	NA
hsa_circ_0116551	NA	NA	NA	NA	NA	NA	NA	NA	NA	NA	NA	NA	NA	NA	NA	NA	NA	NA	NA	NA	NA	NA	NA	NA	NA
URS0000E992A9	0	0.5	0	0	0	0	0	0	0	0	0	0	0	0	0	0	0.13	0	0	0	0	0.13	0	0	0
ADAM12	0.24	0.32	0.54	0.59	0.21	0.15	0.89	0.93	0.3	0.84	0.13	1.54	2.52	0.48	1.16	0.89	1.42	1.92	0.84	0.75	1.11	1.14	1.98	1.53	0.4
PPWD1	6.24	10.89	8.33	9.28	3.52	8.23	8.24	10.01	7.11	10.35	7.22	12.6	8.3	16.44	14.88	11.68	13.49	14.87	11.56	10.64	10.5	11.74	10.54	10.16	10.23
URS00009BAFA4	0.01	0	0.03	0.02	0	0.01	0	0	0.01	0	0	0	0	0	0	0	0	0.04	0	0	0.01	0	0	0.03	0
SLC22A25	0.1	0.17	0.28	0.18	0.16	0.11	0.09	0.16	0.21	0.2	0.13	0.16	0.2	0.19	0.1	0.13	0.17	0.12	0.15	0.16	0.2	0.11	0.2	0.25	0.24
hsa_circ_0121459	NA	NA	NA	NA	NA	NA	NA	NA	NA	NA	NA	NA	NA	NA	NA	NA	NA	NA	NA	NA	NA	NA	NA	NA	NA
hsa_circ_0058988	NA	NA	NA	NA	NA	NA	NA	NA	NA	NA	NA	NA	NA	NA	NA	NA	NA	NA	NA	NA	NA	NA	NA	NA	NA
hsa_circ_0016407	NA	NA	NA	NA	NA	NA	NA	NA	NA	NA	NA	NA	NA	NA	NA	NA	NA	NA	NA	NA	NA	NA	NA	NA	NA
URS0001BF1F4C	0	0	0.02	0	0.01	0.01	0	0	0.02	0	0	0.01	0.06	0.02	0	0.03	0.03	0.02	0.01	0.03	0	0	0.03	0.03	0
ABHD16B	0	0.09	0.1	0.07	0	0	0.03	0.03	0.15	0.03	0.03	0	0.03	0.1	0.06	0.03	0	0.06	0.14	0.08	0	0	0.09	0.03	0.06
DEXI	2.14	2.3	4.74	3.92	1.08	0.94	3.13	3.21	1.78	1.6	2.34	5.73	4.13	5.54	4.3	3.79	5.09	4.68	3.65	4.75	3.84	3.45	3.73	4.45	3.27
FUCA1	7.27	0.96	4.52	4.92	1.78	1.54	3.28	6.61	3.03	8.04	7.09	6.67	6.24	7.33	6.74	5.98	5.11	6.33	10.05	5.44	7.21	10.22	8.43	7.87	6.82
URS0001BE5CA3	0.01	0	0	0	0	0	0	0.05	0	0	0	0	0.02	0	0	0	0	0	0	0	0	0	0	0.01	0
hsa_circ_0022597	NA	NA	NA	NA	NA	NA	NA	NA	NA	NA	NA	NA	NA	NA	NA	NA	NA	NA	NA	NA	NA	NA	NA	NA	NA
URS0001BDC394	0.05	0.12	0.06	0	0	0	0	0	0	0	0.05	0	0	0	0	0	0	0.06	0	0	0	0.13	0.06	0	0.06
URS0000D5D744	1.03	0.15	0.59	0.26	0	0.35	0	0.13	0	0	0.31	0.67	0.5	0.35	0.65	0.11	0	1.35	0.39	0	0.62	0.7	0	0.03	0
hsa_circ_0137495	NA	NA	NA	NA	NA	NA	NA	NA	NA	NA	NA	NA	NA	NA	NA	NA	NA	NA	NA	NA	NA	NA	NA	NA	NA
hsa_circ_0034462	NA	NA	NA	NA	NA	NA	NA	NA	NA	NA	NA	NA	NA	NA	NA	NA	NA	NA	NA	NA	NA	NA	NA	NA	NA
URS0001BCF934	0	0.04	0	0	0.07	0	0	0	0	0	0	0	0	0	0	0.09	0.01	0	0	0.04	0	0	0	0.16	0.03
hsa_circ_0008034	NA	NA	NA	NA	NA	NA	NA	NA	NA	NA	NA	NA	NA	NA	NA	NA	NA	NA	NA	NA	NA	NA	NA	NA	NA
hsa_circ_0131177	NA	NA	NA	NA	NA	NA	NA	NA	NA	NA	NA	NA	NA	NA	NA	NA	NA	NA	NA	NA	NA	NA	NA	NA	NA
hsa_circ_0115577	NA	NA	NA	NA	NA	NA	NA	NA	NA	NA	NA	NA	NA	NA	NA	NA	NA	NA	NA	NA	NA	NA	NA	NA	NA
DIS3L	2.6	3.24	3.46	3.03	1.38	1.58	3.02	3.79	2.96	2.96	3.13	6.95	4.3	6.2	6.89	4.45	6.07	7.04	7.33	5.72	5.77	4.91	5.84	5.38	4.45
LOC105369194	1.03	0.21	2.16	0.54	0.59	0.49	0.97	1.39	0.29	1.12	2.01	1.71	3.39	1.69	1.14	2.18	3	0.59	1.98	2.55	2.25	1.76	3.85	1.49	2.05
hsa_circ_0008991	NA	NA	NA	NA	NA	NA	NA	NA	NA	NA	NA	NA	NA	NA	NA	NA	NA	NA	NA	NA	NA	NA	NA	NA	NA
ACVR1	2.98	1.35	5.03	2.99	1.82	1.97	2.42	3.69	2.36	2.9	3.84	3.92	4.23	4.81	3.62	3.51	4.09	3.88	5.76	3.47	4.48	4.24	4.76	5.43	3.63
hsa_circ_0104350	NA	NA	NA	NA	NA	NA	NA	NA	NA	NA	NA	NA	NA	NA	NA	NA	NA	NA	NA	NA	NA	NA	NA	NA	NA
SIDT1	4.48	6.72	14.41	22.34	4.29	4.86	11.89	15.49	6.02	6.73	7.76	18.23	19.2	22.13	19.48	12.07	18.92	20.35	21.45	17.69	21.65	14.71	18.55	16.27	13.86
URS00008BEFCB	0	0.99	0	0.18	0	0	2.67	0	0	0	0	0.27	0.51	0	0	0	0	0	0	0	0	0	0	0	0
LOC105375328	2.69	2.66	3.27	2.76	4.47	3.79	2.32	3.23	3.77	3.5	4.31	3.56	4.25	3.46	3.1	7.36	1.45	8.52	3.59	2.57	6.08	4.81	2.03	5.26	6.55
URS00008B38A3	0	0.19	0	0	0	0	0.17	0	0	0	0	0	0	0	0	0	0	0	0	0	0	0	0	0	0
SEC14L5	0.51	0.07	1.15	0.63	0.54	0.25	0.58	0.63	0.34	0.45	1.17	0.66	1.16	0.51	0.55	1.1	0.85	0.21	0.51	1	0.35	0.53	1.29	0.77	1.18
hsa_circ_0074896	NA	NA	NA	NA	NA	NA	NA	NA	NA	NA	NA	NA	NA	NA	NA	NA	NA	NA	NA	NA	NA	NA	NA	NA	NA
hsa_circ_0093043	NA	NA	NA	NA	NA	NA	NA	NA	NA	NA	NA	NA	NA	NA	NA	NA	NA	NA	NA	NA	NA	NA	NA	NA	NA
URS0001BFA294	0	0	0	0	0	0.06	0.01	0	0.05	0	0	0	0.05	0	0	0	0	0	0	0	0	0	0	0.05	0.09
hsa_circ_0095150	NA	NA	NA	NA	NA	NA	NA	NA	NA	NA	NA	NA	NA	NA	NA	NA	NA	NA	NA	NA	NA	NA	NA	NA	NA
URS0001BE582A	0.01	0.03	0.01	0.03	0.02	0.03	0.06	0	0	0.02	0.01	0.01	0.01	0.02	0	0.01	0.01	0	0	0	0.01	0.02	0	0	0.02
hsa_circ_0049215	NA	NA	NA	NA	NA	NA	NA	NA	NA	NA	NA	NA	NA	NA	NA	NA	NA	NA	NA	NA	NA	NA	NA	NA	NA
MIR1261	0	0	0	0	0	0	0	0	0	0	0	0	0	0	0	0.01	0	0	0	0	0.01	0	0	0	0
URS00009BFD73	0	0.17	0	0	0	0.07	0	0	0	0	0	0	0	0	0	0	0	0	0	0	0	0	0	0	0
ASB2	0.35	0.33	0.68	0.82	0.45	0.69	0.32	1.3	0.76	0.65	0.61	1.79	1.79	2.07	1.89	2.34	0.91	2.97	1.81	1.53	1.09	1.38	2.84	0.87	1
QPCT	52.42	79.69	58.25	78.31	103.62	55.2	58.49	53.72	81.27	94.26	71.62	12.44	20.51	19.43	35.61	27.75	26.29	17.42	15.99	26.62	23.7	40.48	29.09	37.92	31.87
URS00008B4238	0	0	0.3	0	0	0	0	0	0	0	0.12	0.13	0.13	0.15	0	0.29	0.15	0.29	0	0	0.28	0.15	0	0.14	0.13
hsa_circ_0074887	NA	NA	NA	NA	NA	NA	NA	NA	NA	NA	NA	NA	NA	NA	NA	NA	NA	NA	NA	NA	NA	NA	NA	NA	NA
hsa_circ_0106550	NA	NA	NA	NA	NA	NA	NA	NA	NA	NA	NA	NA	NA	NA	NA	NA	NA	NA	NA	NA	NA	NA	NA	NA	NA
URS00008B8C82	0	0.08	0	0	0	0	0	0	0	0	0	0.04	0	0	0.04	0.04	0	0	0	0.06	0	0	0	0	0.04
URS00008B9B77	0.37	0.87	0.7	0.2	0.28	0.38	1.02	0.39	0.42	0.16	0.3	0.28	0.1	0.33	0.24	0.14	0.25	0.27	0.27	0.08	0.11	0.23	0.13	0.13	0.08
URS0001BD3785	0	0	0	0	0	0	0	0	0	0	0	0	0	0	0	0	0.02	0	0	0	0	0	0	0	0
hsa_circ_0051424	NA	NA	NA	NA	NA	NA	NA	NA	NA	NA	NA	NA	NA	NA	NA	NA	NA	NA	NA	NA	NA	NA	NA	NA	NA
URS0001BE46C9	0	0	0	0	0.02	0	0	0	0.02	0	0	0	0.03	0	0	0	0	0.03	0	0	0	0	0.02	0	0
URS00008B288E	0.18	0.21	0	0	0	0.08	0.12	0	0	0.14	0	0	0.29	0	0	0	0	0	0	0	0	0.17	0	0	0
hsa_circ_0127463	NA	NA	NA	NA	NA	NA	NA	NA	NA	NA	NA	NA	NA	NA	NA	NA	NA	NA	NA	NA	NA	NA	NA	NA	NA
URS0001BD4F44	0	0.04	0	0.02	0	0.04	0.02	0	0.02	0	0	0	0	0	0	0.05	0	0	0.02	0	0	0	0.02	0	0.04
URS0001BF4C27	0.01	0.02	0.02	0	0.04	0.02	0	0.03	0.01	0.02	0	0	0	0.01	0	0.03	0.05	0.01	0.01	0.02	0	0	0.02	0.02	0.03
hsa_circ_0094211	NA	NA	NA	NA	NA	NA	NA	NA	NA	NA	NA	NA	NA	NA	NA	NA	NA	NA	NA	NA	NA	NA	NA	NA	NA
URS00008C0979	0	0	0	0	0	0	0	0	0	0	0	0	0	0	0	0	0	0	0.39	0	0	0	0	0	0
hsa_circ_0002476	NA	NA	NA	NA	NA	NA	NA	NA	NA	NA	NA	NA	NA	NA	NA	NA	NA	NA	NA	NA	NA	NA	NA	NA	NA
URS0001BEA9D4	0	0	0	0.03	0	0	0	0	0	0	0	0	0	0	0	0	0	0	0.02	0	0	0	0.02	0	0
URS0001BDD2B7	0	0	0	0	0	0	0	0.02	0	0	0	0	0	0	0	0	0	0	0	0	0	0	0	0	0
hsa_circ_0000558	NA	NA	NA	NA	NA	NA	NA	NA	NA	NA	NA	NA	NA	NA	NA	NA	NA	NA	NA	NA	NA	NA	NA	NA	NA
URS00008B1FCD	0	0.11	0	0.04	0	0.06	0	0.04	0.08	0	0.09	0	0	0.08	0.01	0	0	0.05	0.04	0.03	0.04	0.08	0	0.11	0.04
hsa_circ_0124207	NA	NA	NA	NA	NA	NA	NA	NA	NA	NA	NA	NA	NA	NA	NA	NA	NA	NA	NA	NA	NA	NA	NA	NA	NA
hsa_circ_0040823	NA	NA	NA	NA	NA	NA	NA	NA	NA	NA	NA	NA	NA	NA	NA	NA	NA	NA	NA	NA	NA	NA	NA	NA	NA
URS0000D56E34	0	0.03	0	0	0	0	0	0	0	0	0	0	0	0	0	0	0	0	0	0	0	0	0	0	0
URS00009BD3EC	0.05	0	0.22	0	0	0.03	0.17	0	0.29	0	0	0.12	0	0	0.06	0	0.03	0.08	0.12	0	0	0	0.24	0.13	0
URS000076FF0D	0.02	0.38	0.1	0.21	0.06	0.1	0.03	0.13	0.02	0.06	0.41	0.3	0.29	0.33	0.11	0.13	0.17	0	0.21	0.19	0.31	0.13	0.12	0.17	0.17
URS00008BAF39	0.07	0.2	0	0.57	0.21	0	0	0.25	0.15	0.24	0	0.36	0.18	0.24	0.06	0	0.08	0.03	0	0.21	0.28	0.07	0	0	0.16
TNS1	31.38	71.23	42.75	24.63	57.32	70.02	77.92	81.99	60.51	28.95	125.52	133.83	84.23	61.33	65.56	110.96	50.48	83.47	65.73	82.37	129.13	47.13	67.46	85.69	104.38
CMTM1	10	8.13	12.52	14.2	10.54	8.01	8.38	10.39	12.34	13.75	8.75	3.36	5.61	5.87	6.6	7.83	6.72	5.46	6.43	5.82	4.49	4.49	4.95	7.54	5.63
LOC644936	0	0	0	0	0	0.07	0	0	0	0	0.07	0	0	0	0	0	0	0	0	0	0	0	0.08	0	0
hsa_circ_0084372	NA	NA	NA	NA	NA	NA	NA	NA	NA	NA	NA	NA	NA	NA	NA	NA	NA	NA	NA	NA	NA	NA	NA	NA	NA
URS0001BE602E	0	0.06	0	0	0	0	0	0	0	0	0	0	0	0	0	0	0	0	0	0	0	0	0	0	0
URS0001BEB229	0.04	0.34	0.01	0.41	0.07	0.16	0.02	0.13	0.12	0	0.1	0	0	0.08	0.05	0.26	0.15	0.07	0.42	0.12	0	0	0.25	0	0
URS0001BD6128	0.04	0.03	0.04	0.03	0.12	0.03	0.01	0.04	0.06	0.02	0.04	0.01	0.03	0	0.03	0.09	0.02	0.08	0.02	0.11	0.13	0.08	0.05	0.03	0.09
hsa_circ_0002554	NA	NA	NA	NA	NA	NA	NA	NA	NA	NA	NA	NA	NA	NA	NA	NA	NA	NA	NA	NA	NA	NA	NA	NA	NA
ZNF491	0.24	0.34	0.35	0.35	0.11	0.19	0.22	0.38	0.19	0.25	0.22	1.13	0.55	0.87	0.56	0.83	0.62	0.92	0.42	0.39	0.49	0.45	0.52	0.58	0.22
LINC01018	0	0.02	0	0	0	0	0	0	0	0	0	0	0.01	0	0	0	0	0	0.02	0	0	0	0	0	0
URS00008B8B0B	0.1	1.52	0.41	0.23	0.06	0.1	0.34	0.14	0.14	0.23	0.04	0.19	0.27	0.25	0.32	0.22	0.39	0.49	0.21	0.2	0.28	0.11	0.2	0.21	0.25
URS0001BD41B4	0	0	0.13	0.14	0	0.09	0	0	0.11	0.13	0	0.11	0	0	0.18	0	0.12	0	0	0	0.15	0	0.12	0.11	0
hsa_circ_0015530	NA	NA	NA	NA	NA	NA	NA	NA	NA	NA	NA	NA	NA	NA	NA	NA	NA	NA	NA	NA	NA	NA	NA	NA	NA
URS0001BEC73A	0.04	0.08	0.08	0.09	0.06	0.06	0.04	0.06	0.05	0.07	0.07	0.06	0.04	0.04	0.05	0.06	0.04	0.02	0.07	0.07	0.04	0.06	0.05	0.02	0.08
DDI2	5.06	5.95	7.64	7.84	4.06	5.42	4.58	5.74	4.43	4.28	7.16	15.91	8.47	16.85	12.17	8.89	20.41	7.87	11.07	7.99	17.69	8.46	10.21	8.28	11.41
hsa_circ_0063672	NA	NA	NA	NA	NA	NA	NA	NA	NA	NA	NA	NA	NA	NA	NA	NA	NA	NA	NA	NA	NA	NA	NA	NA	NA
hsa_circ_0117088	NA	NA	NA	NA	NA	NA	NA	NA	NA	NA	NA	NA	NA	NA	NA	NA	NA	NA	NA	NA	NA	NA	NA	NA	NA
URS0001BEC0E6	0.22	0.25	0.19	0.18	0.48	0.16	0.34	0.17	0.19	0.25	0.17	0.25	0.07	0.34	0	0	0	0.14	0.2	0.2	0.08	0.25	0.35	0.35	0.19
SNORA5C	60.62	47.16	18.2	138.72	37.7	81.26	0	94.47	66.44	20.96	40.14	43.68	32.61	129.73	17.03	17.66	52.07	83.47	42.71	40.79	34.39	56.11	46.04	30.73	21.53
URS0001BD8FF1	0	0.06	0	0.02	0	0	0.02	0	0	0	0	0.02	0	0	0.02	0.02	0.02	0	0.02	0	0	0	0	0	0
hsa_circ_0087937	NA	NA	NA	NA	NA	NA	NA	NA	NA	NA	NA	NA	NA	NA	NA	NA	NA	NA	NA	NA	NA	NA	NA	NA	NA
URS0001BD3D81	0.17	0.09	0.08	0.08	0.25	0	0.03	0.21	0.32	0.22	0.2	0.16	0.18	0.21	0.15	0.17	0.27	0.23	0.1	0.25	0.17	0.15	0.1	0.22	0.19
URS00008B7251	0.07	0.15	0.23	0.02	0.18	0.06	0.03	0.14	0.27	0.11	0.05	0.06	0	0	0.1	0.27	0.13	0.15	0.03	0.07	0.36	0.13	0.03	0.14	0.07
URS0001BF1991	0	0	0.13	0	0	0	0	0	0	0	0	0	0.19	0	0	0	0	0	0	0	0.12	0	0	0	0
URS0000D5D105	0	0.36	0	0.12	0	0.12	0.15	0	0	0.35	0.4	0	0	0	0	0	0	0	0.49	0	0.15	0.58	0	0	0.55
LOC105378130	0	0.01	0	0	0	0	0	0.01	0	0	0	0	0	0	0	0	0	0	0	0	0	0.01	0	0	0
hsa_circ_0078064	NA	NA	NA	NA	NA	NA	NA	NA	NA	NA	NA	NA	NA	NA	NA	NA	NA	NA	NA	NA	NA	NA	NA	NA	NA
URS0001BF4FD1	0	0	0	0	0	0	0	0	0	0	0	0	0	0	0	0	0	0	0	0	0	0	0	0	0
URS00009B3B20	0	0	0	0	0	0	0	0	0	0	0	0	0	0	0	0	0.03	0	0	0	0	0	0	0	0
ADO	1.75	5.36	3.22	4.16	0.92	2.48	3.96	2.08	2.29	2.56	2.17	4.33	3.64	4.22	3.45	4.38	3.66	4.36	4.44	3.64	4.85	3.69	4.03	3.78	3.22
hsa_circ_0078566	NA	NA	NA	NA	NA	NA	NA	NA	NA	NA	NA	NA	NA	NA	NA	NA	NA	NA	NA	NA	NA	NA	NA	NA	NA
hsa_circ_0105831	NA	NA	NA	NA	NA	NA	NA	NA	NA	NA	NA	NA	NA	NA	NA	NA	NA	NA	NA	NA	NA	NA	NA	NA	NA
URS0001BCC8DC	0.95	0.19	0.85	0.43	0.56	0.33	0.84	1.6	1.6	1.34	0.84	0.09	1.2	0.8	1.17	0.85	0.54	0.93	0.49	0.75	1.15	0.49	0.97	1.29	1.58
LOC105376577	0	0	0	0.09	0	0	0.24	0	0	0	0.16	0	0	0	0	0	0	0	0	0	0	0	0	0.46	0
URS00008B9F7C	0.21	0.17	0.25	0.4	0.38	0	0.48	0.34	0	0.44	0.18	0.62	0.19	0.23	0	0	0.44	0.16	0.26	0.68	0.18	0.33	0	0	0
LINC02447	0.58	0.17	0.42	0.19	0.2	0.26	0.25	0.81	0.17	0.24	0.62	0.66	0.4	0.61	0.42	0.35	0.62	0.51	0.17	0.22	0.41	0.44	0.24	0.4	0.46
NIPSNAP3B	0.36	0.47	0.57	0.29	0.58	0.38	0.3	0.47	0.47	0.52	0.39	0.46	0.78	1.05	0.35	0.31	1	0.94	0.94	0.54	0.41	0.73	0.69	0.6	0.5
URS00009BCDB0	0	0	0	0.01	0	0	0	0	0	0.01	0	0	0	0	0	0	0	0	0	0	0.01	0.01	0	0.03	0
URS0001BEEE86	0	0	0	0.09	0	0	0	0	0	0	0	0	0	0	0	0	0	0	0	0	0	0	0	0	0
URS0001BE1E66	0	0	0	0	0	0	0	0	0	0	0	0	0	0	0	0	0	0	0	0	0	0	0	0	0
PRKCE	3.76	2.95	4.8	9.36	5.21	2.31	4.26	7.5	5.76	5.99	5.74	6.99	6.92	9.19	6.3	6.02	6.68	7.79	9.49	5.4	6.72	6.37	6.61	6.05	6.03
URS0001BDEA2A	0	0	0.05	0	0	0	0	0.05	0	0	0	0	0	0	0	0	0	0	0	0	0	0	0	0	0
URS0000D5C62C	0	0	0	0	0	0	0	0	0	0	0	0	0	0	0	0	0	0	0.02	0	0	0	0	0	0
hsa_circ_0010891	NA	NA	NA	NA	NA	NA	NA	NA	NA	NA	NA	NA	NA	NA	NA	NA	NA	NA	NA	NA	NA	NA	NA	NA	NA
URS00008B781E	0	0	0	0	0	0	0	0	0	0	0	0	0.27	0	0	0	0	0	0.27	0.24	0	0	0	0	0
URS00009AFBD4	0	0.03	0	0	0	0	0	0	0	0	0	0	0	0	0	0	0	0	0	0	0	0	0	0	0
hsa_circ_0112500	NA	NA	NA	NA	NA	NA	NA	NA	NA	NA	NA	NA	NA	NA	NA	NA	NA	NA	NA	NA	NA	NA	NA	NA	NA
URS0001BF7BCF	0	0.01	0.02	0	0	0	0	0	0	0.03	0	0	0	0	0.06	0	0	0	0.02	0.05	0.02	0	0	0	0.08
LOC441239	0.04	0.07	0.02	0.03	0	0.02	0.04	0	0.02	0	0.04	0	0	0.05	0	0.15	0	0.05	0.02	0.02	0	0	0	0.02	0.02
OPN3	2.29	4.58	2.97	4.04	1.67	1.67	3.97	3.22	2.59	2.19	2.46	4.15	3.38	5.11	4.08	4.01	4.02	3.45	4.83	2.73	3.13	3.48	3.63	3.77	3.46
C11orf42	2.11	6.04	2.74	2.86	1.8	2.16	2.31	2.57	3.07	2.82	1.48	2.21	1.88	2.88	3.02	2.61	3.52	3.4	1.73	1.48	1.51	2.4	1.69	2.55	3.3
URS0001BE4B70	0	0	0	0	0.04	0	0	0	0	0	0	0	0	0	0	0	0	0	0	0	0	0	0	0	0
URS0001BE2A9F	0	0	0	0	0	0	0	0	0	0	0	0	0	0	0	0	0	0	0	0	0	0	0	0	0
URS00008BED5B	0.25	0.12	0.43	0.65	0.37	0.01	0.22	0.16	0.32	0.16	0.23	0.23	0.29	0.21	0.23	0.25	0.28	0.28	0.18	0.21	0.23	0.26	0.22	0.27	0.23
LOC105373914	0	0	0	0	0	0	0	0	0	0	0	0.01	0	0.12	0	0	0.05	0.02	0	0.12	0	0	0.02	0	0
URS0001BF5FAB	0	0.22	0.13	0.21	0.07	0.07	0.15	0.09	0	0	0.05	0.11	0.14	0.07	0.05	0	0.12	0.06	0.09	0.06	0.07	0.05	0.1	0.08	0.22
CTXND1	0	0	0.05	0.06	0	0.09	0	0	0.11	0	0.04	0.1	0.05	0.05	0.05	0	0.05	0.12	0	0.04	0	0.05	0	0.1	0.14
hsa_circ_0046315	NA	NA	NA	NA	NA	NA	NA	NA	NA	NA	NA	NA	NA	NA	NA	NA	NA	NA	NA	NA	NA	NA	NA	NA	NA
hsa_circ_0022245	NA	NA	NA	NA	NA	NA	NA	NA	NA	NA	NA	NA	NA	NA	NA	NA	NA	NA	NA	NA	NA	NA	NA	NA	NA
hsa_circ_0057017	NA	NA	NA	NA	NA	NA	NA	NA	NA	NA	NA	NA	NA	NA	NA	NA	NA	NA	NA	NA	NA	NA	NA	NA	NA
SANBR	1.76	0.92	3.15	2.65	2.5	0.91	1.55	3.32	2.79	2.21	1.52	2.1	2.25	2.29	2.94	1.93	2.25	1.92	1.63	2.47	3.11	2.44	2.44	2.75	1.79
URS0001BD855F	0	0	0.07	0	0	0	0	0	0.06	0	0.05	0	0	0	0	0.07	0.07	0	0	0	0	0.07	0	0	0
URS00009BAEE3	0	0.53	0	0	0	0.15	0.33	0	0	0.19	0.15	0	0.17	0	0	0.37	0	0	0.33	0.15	0	0	0.51	0	0.16
URS0000DB7421	0.03	0.01	0.01	0.04	0.06	0.05	0.03	0.03	0.04	0.05	0.05	0.04	0.04	0.02	0.06	0.07	0.07	0.07	0.03	0.02	0.05	0.05	0.04	0.08	0.02
PLEKHA8	1.09	2.1	2.22	2.64	0.52	1.61	2.18	1.68	1.24	1.15	1.68	2.53	2.64	3.21	2.9	2.45	3.37	3.73	3.23	2.55	2.52	2.36	2.96	2.55	1.97
URS00008BFD17	0	0	0	0	0	0	0	0	0	0	0	0	0	0	0	0.64	0	0	0	0	0	0	0	0	0
NTM-IT	0	0	0	0	0	0	0	0	0	0	0	0	0	0	0	0	0	0	0	0	0	0	0	0	0
URS0001BF5CD4	0	0.01	0	0	0	0	0.01	0	0	0	0	0.01	0	0	0	0.02	0	0	0	0	0	0	0	0	0
URS0000D5E034	0	0.02	0	0.01	0	0	0.16	0	0	0	0	0	0.02	0	0	0.04	0	0	0	0	0	0	0.03	0	0
SLC8A1-AS1	0.22	0	0.06	0.06	0	0.09	0.06	0	0.07	0	0	0	0.06	0.07	0.07	0	0.07	0.02	0.06	0	0	0.33	0	0.07	0.01
URS0001BF071A	0	0	0	0	0	0	0	0	0	0	0	0	0	0	0	0	0	0	0.02	0	0.01	0	0	0	0
URS0001BD4798	0	0.03	0.08	0	0	0	0.05	0.05	0	0.03	0.02	0.02	0.12	0	0.08	0	0	0.13	0.03	0.12	0.13	0.05	0	0.05	0.05
URS0001BDE940	0	0	0	0	0	0	0	0	0	0	0	0	0	0	0	0	0	0	0	0.17	0	0	0	0	0
URS0001BF8050	0	0	0	0	0	0	0	0	0	0	0	0	0	0	0	0	0	0	0	0	0	0	0	0.01	0
URS00009BB919	0	0	0	0	0	0	0	0	0	0	0	0	0	0	0	0	0	0	0	0	0	0	0	0	0
URS0000D5D47B	0.16	0	0.41	0.46	0.07	0.08	0.73	0.29	0.23	0.18	0.13	0.45	0.41	0.4	0.32	0.42	0.4	0.51	0.48	0.28	0.34	0.34	0.28	0.15	0.23
KANSL3	9.89	10.57	14.38	19.47	7.66	7.12	9.4	13.77	10.12	11.08	11.07	19.18	17.15	18.95	17.74	15.35	15.86	16.78	20.29	16.52	16.41	15.74	16.55	15.72	13.13
ARIH2	19.15	33.12	36.67	32.26	13.06	11.82	33.47	26.56	22.81	31.59	22.44	37.27	37.69	53.46	41.54	39.68	46.63	50.61	44.06	29.19	42.04	33.24	32.44	33.33	35.55
URS0000D58989	0.03	0.03	0.02	0.04	0.02	0	0.01	0.06	0.05	0.03	0.03	0	0.13	0.03	0.08	0.05	0.03	0.04	0.07	0.06	0.06	0.08	0.08	0.01	0.09
URS0000D57BFE	0	0.15	0.02	0.05	0	0.02	0.02	0.04	0	0.07	0	0.02	0.02	0.09	0.02	0	0.04	0.02	0.08	0.09	0.04	0.04	0.04	0.02	0.02
URS0001BD0751	0.06	0.33	0.13	0.25	0.11	0	0.15	0.09	0.07	0.03	0.13	0.06	0.06	0.19	0	0.04	0.13	0	0.36	0.19	0.1	0.09	0	0.1	0.15
URS0001BD9BE2	0.1	0.19	0.16	0.36	0.09	0.14	0.17	0.23	0.14	0.17	0.21	0.07	0.11	0.14	0.06	0.28	0.13	0.05	0.08	0.2	0.35	0.09	0.14	0.13	0.05
URS0001BCD988	0.03	0	0	0	0.03	0	0	0.04	0.14	0.03	0.01	0.12	0.05	0	0.08	0.02	0	0	0.06	0.05	0	0	0	0.11	0.05
URS0001BF27BD	0	0.06	0.06	0.07	0.1	0.05	0.05	0.06	0.17	0.25	0.15	0.11	0.11	0	0	0.06	0.06	0	0.11	0	0.06	0.06	0.11	0.18	0.11
URS0001BFA2BB	0.18	0.03	0.22	0.1	0.29	0.2	0	0.27	0.32	0.12	0.15	0.13	0.19	0.28	0.32	0.15	0	0.09	0.14	0.13	0.26	0.18	0.09	0.21	0.17
URS0001BD3860	0	0.23	0.49	0.54	0	0.38	0	0	0.23	0	0.19	0.62	0.22	0.24	0.23	0	0.24	0.24	0	0	0.23	0	0.45	0.46	0.21
URS0001BEDBCD	0	0	0	0	0	0	0	0	0	0	0	0.02	0	0	0	0	0	0	0	0.01	0	0	0.02	0	0
URS0001BDCD96	0	0	0	0	0	0	0	0	0	0	0	0	0	0	0	0	0	0	0	0	0	0.09	0	0	0
URS0001BE625B	0.22	0.37	0.53	0	0	0.32	0	0.26	0.37	0.92	0.52	0.9	0.23	0.26	0.49	0.13	0.39	0.51	0.35	0.65	0.37	0.53	0.36	0.12	0.23
URS0001BE1DF2	0	0	0	0	0.39	0.18	0	0	0	0	0.38	0.61	0	0	0.22	0.26	0	0.24	0	0	0.45	0	0	0	0.4
ASPRV1	1.46	1.03	4.23	1.89	4.53	2.25	0.29	2.67	8.85	3.1	2.21	1.09	2.34	1.06	1.89	0.62	1.93	1.19	2.87	1.46	3.77	3.98	1.77	3.23	3.65
hsa_circ_0049466	NA	NA	NA	NA	NA	NA	NA	NA	NA	NA	NA	NA	NA	NA	NA	NA	NA	NA	NA	NA	NA	NA	NA	NA	NA
hsa_circ_0085706	NA	NA	NA	NA	NA	NA	NA	NA	NA	NA	NA	NA	NA	NA	NA	NA	NA	NA	NA	NA	NA	NA	NA	NA	NA
hsa_circ_0038889	NA	NA	NA	NA	NA	NA	NA	NA	NA	NA	NA	NA	NA	NA	NA	NA	NA	NA	NA	NA	NA	NA	NA	NA	NA
ZNF723	0	0	0	0.03	0.03	0	0	0	0	0	0.01	0.04	0	0	0	0.01	0.01	0	0.01	0.03	0	0	0	0	0.01
URS0001BDB3F9	0	0	0	0	0	0	0	0.02	0	0	0	0.02	0	0.02	0	0	0.02	0.05	0	0	0	0	0	0	0
hsa_circ_0022936	NA	NA	NA	NA	NA	NA	NA	NA	NA	NA	NA	NA	NA	NA	NA	NA	NA	NA	NA	NA	NA	NA	NA	NA	NA
URS0001BEFB75	2.77	5.44	4.7	3.71	2.97	1.03	0.24	6.03	4.44	4.6	4.41	4.32	6.01	3.63	3.9	3.44	3.89	5.47	5.43	8.11	5.77	7.11	8.29	6.99	5.85
LOC105375945	0.04	0.01	0.04	0.04	0.04	0.1	0.04	0.04	0.04	0	0.04	0.03	0.02	0.09	0.06	0.02	0.09	0.12	0.01	0.02	0.03	0.04	0.07	0.05	0.02
hsa_circ_0125217	NA	NA	NA	NA	NA	NA	NA	NA	NA	NA	NA	NA	NA	NA	NA	NA	NA	NA	NA	NA	NA	NA	NA	NA	NA
hsa_circ_0070200	NA	NA	NA	NA	NA	NA	NA	NA	NA	NA	NA	NA	NA	NA	NA	NA	NA	NA	NA	NA	NA	NA	NA	NA	NA
URS00008BFBEE	0	0	0	0	0	0	0	0	0	0	0	0	0	0	0	0.18	0	0	0	0.15	0	0	0	0	0
hsa_circ_0013395	NA	NA	NA	NA	NA	NA	NA	NA	NA	NA	NA	NA	NA	NA	NA	NA	NA	NA	NA	NA	NA	NA	NA	NA	NA
hsa_circ_0030534	NA	NA	NA	NA	NA	NA	NA	NA	NA	NA	NA	NA	NA	NA	NA	NA	NA	NA	NA	NA	NA	NA	NA	NA	NA
hsa_circ_0083142	NA	NA	NA	NA	NA	NA	NA	NA	NA	NA	NA	NA	NA	NA	NA	NA	NA	NA	NA	NA	NA	NA	NA	NA	NA
URS0001BE51F1	3.89	9.37	10.02	6.12	5.6	2	2.27	9.26	4.27	4.61	5.32	3.81	5.95	7.34	5.95	4.38	3.13	6.35	5.97	6.95	9.01	7.3	9.04	7.83	8.01
MRGPRX3	0.07	0	0.04	0	0	0	0	0	0	0	0	0	0	0.03	0	0	0	0	0	0.03	0	0.05	0	0	0
GNB2	139	89.12	164.08	141.2	152.21	87.36	85.92	147.69	164.76	154.8	119.33	84.85	114.13	95.94	125.34	134.23	125.93	103.27	89.74	112.2	89.89	147.31	123.25	120.74	111.58
LOC729683	18.76	6.56	25.26	19.62	11.29	8.83	15.91	20.98	25.51	20.1	22.07	32.46	24	37.33	27.96	31.67	35.03	36.67	20.69	20.29	17.7	19.57	22.71	18.87	15.29
hsa_circ_0012970	NA	NA	NA	NA	NA	NA	NA	NA	NA	NA	NA	NA	NA	NA	NA	NA	NA	NA	NA	NA	NA	NA	NA	NA	NA
hsa_circ_0076764	NA	NA	NA	NA	NA	NA	NA	NA	NA	NA	NA	NA	NA	NA	NA	NA	NA	NA	NA	NA	NA	NA	NA	NA	NA
URS0001BD3007	0.02	0.04	0.02	0.21	0.03	0	0.19	0	0.13	0.04	0.06	0	0.16	0.08	0.18	0.34	0.09	0.11	0.16	0.14	0.05	0.03	0.27	0.07	0
LOC105370461	2.99	2.14	4.09	4.65	3.29	1.84	2.59	3.98	3.4	4.74	3.65	3.17	3.23	3.7	3.58	2.61	3.86	2.96	3.62	4.12	4.4	4.75	3.86	4.28	4.14
URS00008B2F17	0.82	0.73	1.94	3.04	1.92	1.23	0.81	1.67	1.57	2.25	2.64	1.95	2.49	1.53	1.89	2.37	1.69	0.88	2.31	2.25	3.3	1.59	1.61	2.04	1.98
OR2T12	0.08	0.07	0.2	0.19	0.12	0.13	0.2	0.06	0.18	0.19	0.1	0.2	0.13	0.19	0.13	0.11	0.16	0.21	0.16	0.13	0.18	0.19	0.17	0.17	0.12
hsa_circ_0092218	NA	NA	NA	NA	NA	NA	NA	NA	NA	NA	NA	NA	NA	NA	NA	NA	NA	NA	NA	NA	NA	NA	NA	NA	NA
UBTD1	6.89	6.63	4.84	4.3	5.52	1.96	4.4	4.77	7.14	5.68	3.4	2.5	3.07	3.43	3.8	6.05	4.73	4.04	2.61	3.3	2.19	4.18	3.23	4.16	2.94
hsa_circ_0011450	NA	NA	NA	NA	NA	NA	NA	NA	NA	NA	NA	NA	NA	NA	NA	NA	NA	NA	NA	NA	NA	NA	NA	NA	NA
hsa_circ_0110148	NA	NA	NA	NA	NA	NA	NA	NA	NA	NA	NA	NA	NA	NA	NA	NA	NA	NA	NA	NA	NA	NA	NA	NA	NA
URS0001BD6815	0	0	0	0.03	0	0	0	0.01	0	0	0	0.01	0	0	0	0	0.02	0	0	0	0	0.01	0	0.01	0
ELF1	47.3	44.08	52.22	68.79	47	56.16	58.83	59.94	62.1	65.77	56.75	48.13	43.08	53.97	58.25	46.34	57.45	52.2	58.06	37.99	47.43	59.77	53.87	48.96	44.68
hsa_circ_0095750	NA	NA	NA	NA	NA	NA	NA	NA	NA	NA	NA	NA	NA	NA	NA	NA	NA	NA	NA	NA	NA	NA	NA	NA	NA
URS0001BF90A7	0	0	0	0	0	0	0	0	0	0	0	0	0	0	0	0	0	0	0	0	0	0	0	0	0
hsa_circ_0010520	NA	NA	NA	NA	NA	NA	NA	NA	NA	NA	NA	NA	NA	NA	NA	NA	NA	NA	NA	NA	NA	NA	NA	NA	NA
URS0001BD8062	0	0	0	0	0	0	0	0	0	0	0	0	0	0	0	0	0	0	0	0	0.17	0	0	0	0
ERF	19.23	13.55	20.09	25.46	22.33	5.07	18.14	29.31	28.85	27.73	17.55	13.93	19.18	24.41	30.39	24.07	31.86	19.93	15.34	22.71	19.69	30.54	27.22	27.49	21.95
URS00008BB938	0	0	0	0	0	0	0	0	0.08	0	0	0	0	0.08	0	0	0	0.08	0	0	0.08	0	0	0	0
LOC107985847	0	0	0.04	0.12	0.03	0.03	0	0.08	0	0.07	0.27	0.07	0.1	0.19	0.02	0.08	0.05	0.11	0.23	0.27	0.23	0.02	0.07	0	0.03
URS0001BF98C0	0.01	0	0	0.04	0.01	0	0	0	0.01	0.03	0.02	0.02	0.05	0.03	0.02	0.01	0.09	0.03	0	0.02	0.04	0	0.01	0.01	0.02
hsa_circ_0022096	NA	NA	NA	NA	NA	NA	NA	NA	NA	NA	NA	NA	NA	NA	NA	NA	NA	NA	NA	NA	NA	NA	NA	NA	NA
PWAR6	0	0	0	0	0	0	0	0	0.06	0.06	0	0	0.02	0	0	0	0	0	0	0	0	0	0	0	0
URS00008C041E	0	0.16	0	0	0	0	0	0.17	0	0	0	0	0.31	0	0	0	0.17	0	0	0	0	0	0	0	0
hsa_circ_0029840	NA	NA	NA	NA	NA	NA	NA	NA	NA	NA	NA	NA	NA	NA	NA	NA	NA	NA	NA	NA	NA	NA	NA	NA	NA
hsa_circ_0091927	NA	NA	NA	NA	NA	NA	NA	NA	NA	NA	NA	NA	NA	NA	NA	NA	NA	NA	NA	NA	NA	NA	NA	NA	NA
URS0001BEED60	0.08	0	0.05	0	0	0.02	0.04	0	0.05	0.02	0.02	0	0.02	0.02	0.02	0	0	0	0	0.1	0	0.02	0.02	0.07	0.07
PRAG1	1.29	4.34	4.59	2.8	1.05	1.71	4.56	5.99	2.34	2.23	3.19	7.32	8.94	11.15	3.24	5.07	6.23	6.77	5.44	4.64	4.48	3.41	5.62	5.85	3.72
TBC1D16	0.4	0.09	0.48	0.5	0.27	0.08	0.38	0.97	0.27	0.26	0.72	0.58	0.44	1.59	1.13	0.92	1.67	0.59	0.61	0.98	0.56	0.61	0.73	0.38	0.39
URS00008B9C0A	0	0	0	0	0	0	0	0	0	0	0	0	0	0	0	0	0	0	0	0	0	0.04	0	0	0
LOC105376650	0	0	0	0	0	0	0	0	0	0	0	0	0	0	0	0	0	0	0	0	0	0	0	0	0.02
hsa_circ_0046202	NA	NA	NA	NA	NA	NA	NA	NA	NA	NA	NA	NA	NA	NA	NA	NA	NA	NA	NA	NA	NA	NA	NA	NA	NA
URS0000EF1B76	0.31	0	0.11	0.07	0.15	0.04	0	0.15	0.47	0.31	0.25	0.08	0.15	0.14	0.05	0.05	0.08	0.05	0.12	0.12	0.04	0.13	0	0.1	0.04
hsa_circ_0027488	NA	NA	NA	NA	NA	NA	NA	NA	NA	NA	NA	NA	NA	NA	NA	NA	NA	NA	NA	NA	NA	NA	NA	NA	NA
hsa_circ_0111495	NA	NA	NA	NA	NA	NA	NA	NA	NA	NA	NA	NA	NA	NA	NA	NA	NA	NA	NA	NA	NA	NA	NA	NA	NA
hsa_circ_0124022	NA	NA	NA	NA	NA	NA	NA	NA	NA	NA	NA	NA	NA	NA	NA	NA	NA	NA	NA	NA	NA	NA	NA	NA	NA
MRPL28	16.31	7.32	10.76	11.8	12.1	10.57	5.83	13.15	15.88	17.22	13.55	15.71	11.14	21.84	13.34	14.69	16.74	14.61	14.36	11.23	12.95	18.2	14.69	14.64	14.65
hsa_circ_0013973	NA	NA	NA	NA	NA	NA	NA	NA	NA	NA	NA	NA	NA	NA	NA	NA	NA	NA	NA	NA	NA	NA	NA	NA	NA
URS0001BD2CC4	0	0	0.03	0	0	0	0	0	0	0	0	0	0	0	0	0	0	0	0	0	0	0	0	0	0
URS0001BE1968	0	0	0	0	0	0	0	0.02	0	0	0	0	0	0	0	0	0	0	0	0	0	0	0	0	0
URS00008BED21	0	0	0	0	0	1.16	0	1.57	0	0	0	0	0	0.77	0	0	0	0.81	0	0	0	0	0	0	0
hsa_circ_0106106	NA	NA	NA	NA	NA	NA	NA	NA	NA	NA	NA	NA	NA	NA	NA	NA	NA	NA	NA	NA	NA	NA	NA	NA	NA
URS0001BEC71E	0	0	0	0.01	0	0	0	0	0	0	0.01	0.01	0	0	0	0	0	0	0	0	0	0.02	0	0	0
hsa_circ_0087247	NA	NA	NA	NA	NA	NA	NA	NA	NA	NA	NA	NA	NA	NA	NA	NA	NA	NA	NA	NA	NA	NA	NA	NA	NA
URS0001BE7EF2	0.31	0.79	0.38	1.32	0.3	0	0	0.4	0.36	0	0.95	1.67	0.7	0.77	2.53	1.17	0	0	0	0	1.09	0.77	0.36	0.75	0.36
MDN1	1.78	5.71	4.99	4.82	1.46	1.36	6.74	5.62	2.27	2.5	4.23	7.43	6.57	7.68	4.23	4.76	6.49	5.72	6.54	8.82	7.12	5.25	6.54	6.38	4.02
hsa_circ_0044016	NA	NA	NA	NA	NA	NA	NA	NA	NA	NA	NA	NA	NA	NA	NA	NA	NA	NA	NA	NA	NA	NA	NA	NA	NA
STX18-IT1	0	0.12	0	0.45	0.11	0.11	0	0.38	0.26	0	0.11	0	0.37	0.64	0	0.14	0.14	0	0.25	0.11	0	0.42	0.12	0.26	0.34
CTTNBP2	0.69	0.05	0.03	0.01	0	0	0.07	0.14	0.08	0.11	0.14	0.01	0.08	0.01	0.24	0.03	0.01	0.08	0.08	0.01	0.13	0.31	0.07	0.04	0.37
hsa_circ_0107991	NA	NA	NA	NA	NA	NA	NA	NA	NA	NA	NA	NA	NA	NA	NA	NA	NA	NA	NA	NA	NA	NA	NA	NA	NA
hsa_circ_0050630	NA	NA	NA	NA	NA	NA	NA	NA	NA	NA	NA	NA	NA	NA	NA	NA	NA	NA	NA	NA	NA	NA	NA	NA	NA
hsa_circ_0001544	NA	NA	NA	NA	NA	NA	NA	NA	NA	NA	NA	NA	NA	NA	NA	NA	NA	NA	NA	NA	NA	NA	NA	NA	NA
hsa_circ_0001279	NA	NA	NA	NA	NA	NA	NA	NA	NA	NA	NA	NA	NA	NA	NA	NA	NA	NA	NA	NA	NA	NA	NA	NA	NA
hsa_circ_0105333	NA	NA	NA	NA	NA	NA	NA	NA	NA	NA	NA	NA	NA	NA	NA	NA	NA	NA	NA	NA	NA	NA	NA	NA	NA
URS0000E96FBB	0	0	0	0	0	0	0	0	0	0	0	0.01	0	0	0	0	0	0	0	0	0	0	0.01	0	0
MYT1L	0.16	0.23	0.36	0.36	0.17	0.16	0.11	0.24	0.23	0.25	0.28	0.28	0.28	0.31	0.18	0.37	0.16	0.29	0.25	0.33	0.2	0.09	0.22	0.22	0.25
NCOR2	29.31	34.96	43.05	46.34	16.17	16.49	34.43	42.89	28.53	28.89	28.65	37.93	40.3	48.57	38.62	43.69	46.5	49.21	38.78	42.45	45.3	46.14	45.68	47.62	37.09
hsa_circ_0034514	NA	NA	NA	NA	NA	NA	NA	NA	NA	NA	NA	NA	NA	NA	NA	NA	NA	NA	NA	NA	NA	NA	NA	NA	NA
TMEM212	1.67	2.16	1.82	3.28	1.5	1.32	1.01	2.1	2.69	4.08	1.5	1.24	2.01	2.37	1.87	1.88	1.74	1.86	2.76	2.04	2.93	2.68	2.58	2.83	2.16
hsa_circ_0008725	NA	NA	NA	NA	NA	NA	NA	NA	NA	NA	NA	NA	NA	NA	NA	NA	NA	NA	NA	NA	NA	NA	NA	NA	NA
URS0001BD1157	0	0	0	0	0	0	0	0	0	0	0	0	0	0	0	0.64	0	0	0	0	0	0	0	0	0
OR2L13	0.02	0.09	0.3	0.13	0	0.15	0.07	0.11	0.2	0.4	0.18	0.49	0.19	0.09	0.07	0.05	0.32	0.09	0.25	0.26	0.44	0.18	0.16	0.57	0.25
hsa_circ_0003029	NA	NA	NA	NA	NA	NA	NA	NA	NA	NA	NA	NA	NA	NA	NA	NA	NA	NA	NA	NA	NA	NA	NA	NA	NA
URS0001BD58F1	0	0	0.01	0	0	0	0	0	0	0	0	0	0	0	0.01	0	0	0	0.02	0.01	0	0	0.01	0.01	0
MLH1	4.12	16.33	5.4	6.55	2.3	6.1	7.42	7	4.64	7.1	5.12	8.27	8.64	8.65	8.09	7.2	7.73	12.5	9.23	7.26	10.5	6.86	7.5	7.07	7.04
hsa_circ_0084772	NA	NA	NA	NA	NA	NA	NA	NA	NA	NA	NA	NA	NA	NA	NA	NA	NA	NA	NA	NA	NA	NA	NA	NA	NA
hsa_circ_0088641	NA	NA	NA	NA	NA	NA	NA	NA	NA	NA	NA	NA	NA	NA	NA	NA	NA	NA	NA	NA	NA	NA	NA	NA	NA
URS00008BCF07	0	0	0	0	0	0	0	0	0	0	0	0	0	0	0	0	0	0	0	0	0	0	0	0	0
LOC102724416	0.05	0.04	0.05	0	0.03	0.01	0.03	0	0.01	0.01	0.01	0.02	0.02	0.01	0.01	0.01	0.02	0.01	0.05	0.03	0.02	0.02	0.01	0.02	0.08
hsa_circ_0014567	NA	NA	NA	NA	NA	NA	NA	NA	NA	NA	NA	NA	NA	NA	NA	NA	NA	NA	NA	NA	NA	NA	NA	NA	NA
URS00008B5E1F	0	0.04	0	0.01	0.12	0.01	0.05	0	0.02	0	0.03	0.03	0.08	0	0.02	0.1	0	0.01	0.03	0	0.05	0.06	0	0.01	0
hsa_circ_0031185	NA	NA	NA	NA	NA	NA	NA	NA	NA	NA	NA	NA	NA	NA	NA	NA	NA	NA	NA	NA	NA	NA	NA	NA	NA
hsa_circ_0038726	NA	NA	NA	NA	NA	NA	NA	NA	NA	NA	NA	NA	NA	NA	NA	NA	NA	NA	NA	NA	NA	NA	NA	NA	NA
HOPX	2.61	5.95	11.79	9.86	3.47	1.45	17.08	4.97	4.89	4.86	2.8	7.79	8.43	7.23	9.4	10.77	9.14	11.67	10.23	18.98	12.2	5.42	5.77	6.63	13.52
GDI1	39.93	41.12	63.1	56.69	49.46	25.97	41.44	57.1	54.93	53.72	43.11	35.23	45.85	48.96	46.03	47.87	51.44	45.09	39.05	44.45	41.14	54.18	47.97	50.36	41.76
hsa_circ_0074075	NA	NA	NA	NA	NA	NA	NA	NA	NA	NA	NA	NA	NA	NA	NA	NA	NA	NA	NA	NA	NA	NA	NA	NA	NA
hsa_circ_0097872	NA	NA	NA	NA	NA	NA	NA	NA	NA	NA	NA	NA	NA	NA	NA	NA	NA	NA	NA	NA	NA	NA	NA	NA	NA
hsa_circ_0034451	NA	NA	NA	NA	NA	NA	NA	NA	NA	NA	NA	NA	NA	NA	NA	NA	NA	NA	NA	NA	NA	NA	NA	NA	NA
URS0000D57442	0.29	4.86	0	0.43	0	0	2.11	0.43	0.41	0	0.34	0.36	0	0	0.4	1.22	0	0	0	0	0	0	0.39	0	0.72
hsa_circ_0021573	NA	NA	NA	NA	NA	NA	NA	NA	NA	NA	NA	NA	NA	NA	NA	NA	NA	NA	NA	NA	NA	NA	NA	NA	NA
URS0000D58244	0.07	0	0.21	0	0.38	0	0	0	0	0.08	0	0.13	0.04	0.13	0.04	0	0	0	0.15	0.08	0	0.08	0	0.12	0.22
hsa_circ_0078593	NA	NA	NA	NA	NA	NA	NA	NA	NA	NA	NA	NA	NA	NA	NA	NA	NA	NA	NA	NA	NA	NA	NA	NA	NA
SLC6A15	0	0	0	0	0.08	0	0	0.1	0.05	0.13	0	0.04	0	0	0.04	0.05	0	0.02	0.01	0.04	0	0.1	0	0	0.04
LOC112267967	13.12	14.77	23.37	25	10.55	8.72	16.17	27.31	20.45	17	19.72	30.76	35.02	44.73	26.79	27.65	32.13	35.81	37.25	29.45	32.15	25.36	28.58	29.87	22.4
hsa_circ_0016914	NA	NA	NA	NA	NA	NA	NA	NA	NA	NA	NA	NA	NA	NA	NA	NA	NA	NA	NA	NA	NA	NA	NA	NA	NA
GGNBP1	0	0.05	0	0.05	0	0.04	0	0	0	0	0	0	0	0	0	0	0	0	0	0	0	0	0	0	0.09
hsa_circ_0108177	NA	NA	NA	NA	NA	NA	NA	NA	NA	NA	NA	NA	NA	NA	NA	NA	NA	NA	NA	NA	NA	NA	NA	NA	NA
hsa_circ_0129498	NA	NA	NA	NA	NA	NA	NA	NA	NA	NA	NA	NA	NA	NA	NA	NA	NA	NA	NA	NA	NA	NA	NA	NA	NA
LOC105375018	0	0.13	0	0	0.06	0.06	0.12	0	0	0	0	0	0	0	0	0	0	0	0	0	0	0	0	0	0
LOC101927825	0.04	0.13	0.06	0.15	0.04	0.05	0.08	0.08	0.07	0.05	0.07	0.05	0.06	0.09	0.09	0.06	0.12	0.06	0.05	0.08	0.11	0.05	0.06	0.07	0.08
hsa_circ_0005238	NA	NA	NA	NA	NA	NA	NA	NA	NA	NA	NA	NA	NA	NA	NA	NA	NA	NA	NA	NA	NA	NA	NA	NA	NA
hsa_circ_0081403	NA	NA	NA	NA	NA	NA	NA	NA	NA	NA	NA	NA	NA	NA	NA	NA	NA	NA	NA	NA	NA	NA	NA	NA	NA
URS0001BEBD3D	0.01	0.01	0.04	0	0.01	0.02	0	0.01	0.01	0.01	0.03	0.07	0.07	0.13	0.06	0.06	0.1	0.07	0.06	0.08	0.05	0.08	0.08	0.05	0.06
LOC105374833	0.02	0.05	0	0.1	0	0	0	0	0	0	0	0	0	0	0.04	0	0	0	0	0	0	0.03	0	0.09	0
URS00005E6F43	0	0	0	0	0	0	0	0	0	0	0	0	0	0	0	0	0	0	0	0	0.08	0	0	0.08	0
URS0001BD145D	0.01	0.01	0.02	0	0.01	0.01	0.01	0.01	0	0.01	0.01	0	0.01	0	0	0.04	0	0.03	0.04	0	0	0.01	0	0.01	0
URS0001A116DB	1.25	1.39	0	0	0	0	1.41	0	0	0	2.35	0	0	1.54	0	1.47	0	3.26	0	1.17	0	0	2.69	1.37	0
URS00008B6126	0	0	0.04	0	0	0	0.11	0.08	0.11	0	0.03	0.07	0.07	0.04	0	0	0	0.04	0.04	0.1	0	0	0.07	0	0
URS0001BE910E	0	0	0	0	0	0	0	0	0	0	0	0	0	0	0	0	0	0	0.08	0	0	0	0	0	0.08
NUPR2	0	0	0	0	0	0	0	0	0	0	0	0.18	0.09	0	0	0.1	0.1	0	0.09	0.08	0	0.21	0.09	0	0
URS0001BE29C1	0.82	2.77	8.83	7.43	6.59	7.25	2.78	6.91	4.34	5.65	5.43	1.86	7.21	1.07	5.54	8.36	9.65	7.04	4.39	8.91	7.23	3.49	1.86	7.56	7.06
URS0001BD48D1	0.01	0.08	0.01	0	0	0	0	0.01	0	0	0	0	0.03	0	0	0	0	0.02	0.01	0.01	0	0	0	0	0
hsa_circ_0005580	NA	NA	NA	NA	NA	NA	NA	NA	NA	NA	NA	NA	NA	NA	NA	NA	NA	NA	NA	NA	NA	NA	NA	NA	NA
hsa_circ_0055225	NA	NA	NA	NA	NA	NA	NA	NA	NA	NA	NA	NA	NA	NA	NA	NA	NA	NA	NA	NA	NA	NA	NA	NA	NA
URS0000E9EEA2	0	0	0	0	0	0	0	0.01	0	0	0.02	0	0	0.01	0	0.01	0.02	0	0	0	0	0	0.01	0.01	0
URS0001A028AC	0	0	0	0	1.95	0	0	0	0	0	0	0	0	0	0	0	0	0	0	0	0	0	0	0	0
CSTF2	1.87	3.41	2.75	3.11	0.61	3.09	2.02	2.49	1.5	2.09	1.83	3.25	3.91	3.15	2.79	3.5	3	3.95	3.55	3.19	3.51	2.89	3.12	3.01	3.46
hsa_circ_0003769	NA	NA	NA	NA	NA	NA	NA	NA	NA	NA	NA	NA	NA	NA	NA	NA	NA	NA	NA	NA	NA	NA	NA	NA	NA
hsa_circ_0017348	NA	NA	NA	NA	NA	NA	NA	NA	NA	NA	NA	NA	NA	NA	NA	NA	NA	NA	NA	NA	NA	NA	NA	NA	NA
LOC112268215	0	0	0	0	0	0	0	0	0	0	0	0	0	0	0	0	0	0.08	0	0	0	0	0	0	0
MTFP1	1.14	3.87	2.17	2.84	0.57	0.93	5.42	3.22	1.22	0.97	2.09	3.6	2.76	3.29	2.91	3.02	2.76	2.96	3.27	2.04	2.3	3.07	1.81	1.87	2.05
ACTBL2	0.15	0.06	0.06	0	0.06	0.15	0.05	0.28	0.11	0.15	0.1	0.1	0	0.19	0.27	0.1	0.54	0.34	0.42	0.05	0.17	0.06	0.21	0.06	0.12
URS0000E96C1D	0	0.01	0	0	0	0	0	0	0	0	0	0	0	0	0	0	0	0	0	0	0	0	0	0	0
hsa_circ_0083168	NA	NA	NA	NA	NA	NA	NA	NA	NA	NA	NA	NA	NA	NA	NA	NA	NA	NA	NA	NA	NA	NA	NA	NA	NA
hsa_circ_0025751	NA	NA	NA	NA	NA	NA	NA	NA	NA	NA	NA	NA	NA	NA	NA	NA	NA	NA	NA	NA	NA	NA	NA	NA	NA
hsa_circ_0081808	NA	NA	NA	NA	NA	NA	NA	NA	NA	NA	NA	NA	NA	NA	NA	NA	NA	NA	NA	NA	NA	NA	NA	NA	NA
URS0000EA07FF	0.04	0	0.06	0	0	0.09	0	0.06	0	0	0	0.07	0	0	0	0.11	0.03	0	0.1	0.01	0.05	0	0.04	0	0
NMRK1	8.48	7.05	10.59	8.02	5.41	16.24	5.97	18.71	7.58	9.9	7.86	17.55	10.43	18.38	11.17	9.01	11.85	18.46	13.12	14.24	13.11	10.55	12.88	9.55	9.4
LINC02676	0	0	0.01	0	0	0	0	0	0	0	0	0	0	0.01	0	0	0	0	0	0.01	0	0	0	0	0
hsa_circ_0057668	NA	NA	NA	NA	NA	NA	NA	NA	NA	NA	NA	NA	NA	NA	NA	NA	NA	NA	NA	NA	NA	NA	NA	NA	NA
PHF3	19.57	27.64	30.15	27.44	19.8	15.04	30.43	28.52	33.18	32.68	22.38	25.45	18.5	33.29	25.39	22.83	31.78	29.14	24.95	21.74	20.21	26.14	23.16	22.39	20.58
DIO2-AS1	4.8	7.96	6.72	9.45	5.56	5.75	6.34	7.11	7.03	10.26	4.8	6.5	5.86	9.77	6.84	6.84	8.14	5.67	8.28	6.28	6.98	9.64	6.36	8.16	5.28
URS0001BEBD73	0	0	0	0	0	0.02	0	0	0	0	0.02	0.03	0.04	0	0.03	0	0.03	0	0.03	0	0.08	0.03	0	0	0
HCG9	1.39	2.86	1.47	1.22	1.94	0.61	1.38	1.72	1.74	0.76	1.39	1.1	0.56	1.31	1.44	0.63	0.97	1.05	0.8	1.17	0.69	0.57	1.05	1.45	0.54
hsa_circ_0074602	NA	NA	NA	NA	NA	NA	NA	NA	NA	NA	NA	NA	NA	NA	NA	NA	NA	NA	NA	NA	NA	NA	NA	NA	NA
URS00005435EA	0	0.01	0	0	0	0	0	0	0	0	0.02	0.02	0	0	0.02	0	0	0.02	0	0.01	0.05	0	0	0	0
LOC105374957	0.17	0.16	0.22	0.09	0.18	0.14	0.07	0.13	0.17	0.17	0.16	0.09	0.14	0.08	0.17	0.08	0.08	0.12	0.12	0.08	0.11	0.11	0.18	0.23	0.11
URS0001BCC7B8	0	0.24	0.02	0	0	0	0	0	0	0	0	0	0	0.17	0.05	0	0	0.04	0.04	0.05	0.16	0	0	0.17	0.06
hsa_circ_0088504	NA	NA	NA	NA	NA	NA	NA	NA	NA	NA	NA	NA	NA	NA	NA	NA	NA	NA	NA	NA	NA	NA	NA	NA	NA
NLRP10	0.02	0.05	0.03	0.04	0.06	0	0.05	0.07	0	0.03	0.04	0.05	0.02	0.08	0.06	0.12	0.06	0.05	0.03	0.06	0.02	0.03	0.05	0.03	0.03
URS0001BF9B69	0	0	0	0	0	0	0.01	0	0	0.01	0	0	0	0.02	0	0.02	0	0	0	0	0	0	0.01	0	0.01
URS0001BEF584	0.35	0.42	0.33	0.48	0.18	0.38	0.32	0.48	0.33	0.43	0.22	0.35	0.36	0.59	0.54	0.34	0.52	0.66	0.33	0.29	0.31	0.47	0.38	0.52	0.3
URS00002A4FEC	0	0	0	0	0	0	0	0	0	0	0.02	0	0	0	0	0	0	0.03	0	0	0	0	0	0	0
ABCD4	7.66	12.42	14.84	15.26	8.71	7.9	15.76	17.4	8.74	11.14	14.19	20.02	23.13	26.16	20.97	20.35	22.24	27.48	15.2	18.3	20.44	14.84	18.11	18.3	14.96
URS0001BF1429	0	0	0	0	0	0	0	0	0	0	0	0.01	0.01	0	0	0.01	0	0	0	0	0	0	0.01	0.01	0.01
URS0001BE3939	0.01	0.32	0.03	0.05	0.07	0.07	0.27	0	0.09	0.09	0.07	0.03	0.06	0	0.02	0.03	0.03	0.02	0.03	0.01	0.01	0.04	0.03	0.03	0.03
URS0001BCE584	0.23	0.2	0.58	0.33	0.36	0.13	0.62	0.31	0.44	0.18	0.34	0.12	0.32	0.2	0.2	0.25	0.38	0.05	0.17	0.27	0.19	0.2	0.28	0.4	0.48
hsa_circ_0063319	NA	NA	NA	NA	NA	NA	NA	NA	NA	NA	NA	NA	NA	NA	NA	NA	NA	NA	NA	NA	NA	NA	NA	NA	NA
URS0001A06806	0	0.1	0.1	0.06	0	0	0	0	0.05	0	0	0	0	0.06	0	0	0	0.04	0.08	0.03	0.16	0	0.11	0	0.05
URS0001BD719C	0.01	0.08	0.11	0.09	0.02	0.02	0.07	0.05	0.06	0.03	0.07	0.02	0.06	0.06	0.07	0.03	0.02	0.06	0.06	0.07	0.03	0	0.03	0.03	0.07
hsa_circ_0079014	NA	NA	NA	NA	NA	NA	NA	NA	NA	NA	NA	NA	NA	NA	NA	NA	NA	NA	NA	NA	NA	NA	NA	NA	NA
hsa_circ_0060818	NA	NA	NA	NA	NA	NA	NA	NA	NA	NA	NA	NA	NA	NA	NA	NA	NA	NA	NA	NA	NA	NA	NA	NA	NA
NFKB1	17.09	15.46	20.57	16.34	16.76	20.52	17.27	23.43	18.45	18.17	16.59	20.3	17.49	20.57	21.44	19.76	21.89	18.47	18.04	14.76	18.35	29.1	26.32	21.56	17.02
IPP	2.49	1.97	2.26	3.05	1.69	1.95	1.63	3.45	2.78	3.35	2.78	5.34	3.07	4.96	4.22	2.94	5.06	5.18	5.67	4.35	4.75	3.34	3.56	3.76	3.75
hsa_circ_0032174	NA	NA	NA	NA	NA	NA	NA	NA	NA	NA	NA	NA	NA	NA	NA	NA	NA	NA	NA	NA	NA	NA	NA	NA	NA
hsa_circ_0075881	NA	NA	NA	NA	NA	NA	NA	NA	NA	NA	NA	NA	NA	NA	NA	NA	NA	NA	NA	NA	NA	NA	NA	NA	NA
hsa_circ_0132817	NA	NA	NA	NA	NA	NA	NA	NA	NA	NA	NA	NA	NA	NA	NA	NA	NA	NA	NA	NA	NA	NA	NA	NA	NA
URS0001BEE0E6	0.18	0	0	0.12	0	0	0	0.1	0.13	0.21	0.18	0	0	0.05	0	0	0	0	0.35	0	0	0	0.1	0.25	0
YBX3P1	0.23	0.18	0.28	0.12	0.33	0.38	0.29	0.33	0.29	0.3	0.31	0.37	0.32	0.15	0.29	0.39	0.11	0.51	0.24	0.16	0.42	0.27	0.22	0.26	0.49
GALNT18	0.02	0.15	0.05	0.26	0.02	0.01	0.06	0.03	0	0.05	0	0.03	0.33	0.13	0.05	0.15	0.04	0.14	0.23	0.05	0.03	0.03	0.07	0.11	0.02
hsa_circ_0133243	NA	NA	NA	NA	NA	NA	NA	NA	NA	NA	NA	NA	NA	NA	NA	NA	NA	NA	NA	NA	NA	NA	NA	NA	NA
URS0001BD116B	0.16	0	0	0	0	0.15	0.14	0	0	0	0	0	0	0	0.17	0	0	0	0	0	0	0	0	0	0
ITSN1	5.64	9.26	2.29	3.17	4.28	3.25	3.87	3.38	2.57	3.13	4.4	3.42	3.85	2.3	3.22	4.78	2.51	3.56	3.63	6.47	5.53	3.58	3.03	4.83	4.54
hsa_circ_0084780	NA	NA	NA	NA	NA	NA	NA	NA	NA	NA	NA	NA	NA	NA	NA	NA	NA	NA	NA	NA	NA	NA	NA	NA	NA
OR1A1	0.37	0.5	0.51	0.68	0.43	0.38	0.45	0.51	0.61	0.96	0.4	0.45	0.51	0.63	0.46	0.43	0.52	0.48	0.91	0.35	0.68	0.61	0.56	0.55	0.4
hsa_circ_0106295	NA	NA	NA	NA	NA	NA	NA	NA	NA	NA	NA	NA	NA	NA	NA	NA	NA	NA	NA	NA	NA	NA	NA	NA	NA
SLC38A1	19.9	42.21	57.74	64.16	14.2	14.34	68.59	68.08	28.27	33.12	39.62	87.26	54.64	95.56	71.41	60.13	82.59	92.7	66.74	51.69	75.76	63.08	64.15	58.79	43.76
hsa_circ_0037057	NA	NA	NA	NA	NA	NA	NA	NA	NA	NA	NA	NA	NA	NA	NA	NA	NA	NA	NA	NA	NA	NA	NA	NA	NA
LOC107986770	0.53	0.83	0.98	0.67	0.24	0.19	0.19	1.76	0.21	0.53	0.47	0.58	0.54	0.86	0.66	0.69	0.34	0.5	0.26	0.47	0.84	1.06	0.44	0.47	0.8
CAPN5	0.72	1.5	2.12	3.58	4.43	2.91	1.48	2.93	3.51	2.63	5.11	4.51	6.66	3.53	3.18	4	2.37	4.52	3.48	3.45	1.99	3.15	2.43	7.3	5.46
hsa_circ_0049701	NA	NA	NA	NA	NA	NA	NA	NA	NA	NA	NA	NA	NA	NA	NA	NA	NA	NA	NA	NA	NA	NA	NA	NA	NA
URS0001BD5B02	0	0.37	0	0.04	0	0.12	0	0.03	0	0	0	0	0	0	0.04	0	0.04	0	0.02	0	0	0	0	0.02	0
URS0001BD31A9	0.24	0.36	0.21	0.11	0.09	0.04	0.28	0.4	0.2	0.11	0.24	0.68	0.23	0.62	0.68	0.62	0.32	0.65	0.63	0.13	0.61	0.36	0.45	0.29	0.36
ARMC1	2.27	2.35	3.88	4.62	0.7	2.5	4.85	5.44	5.08	3.69	5.16	10.73	5.3	8.97	6.47	8.82	7.94	8.42	6.43	5.42	7.06	6.03	6.55	4.12	5.54
URS0000EAF911	0	0	0	0	0	0	0	0	0	0	0	0	0	0	0.07	0	0	0	0	0	0	0	0	0	0
hsa_circ_0041971	NA	NA	NA	NA	NA	NA	NA	NA	NA	NA	NA	NA	NA	NA	NA	NA	NA	NA	NA	NA	NA	NA	NA	NA	NA
hsa_circ_0001427	NA	NA	NA	NA	NA	NA	NA	NA	NA	NA	NA	NA	NA	NA	NA	NA	NA	NA	NA	NA	NA	NA	NA	NA	NA
URS0001BE6C31	0	0	0	0	0	0	0	0	0	0	0	0	0	0	0	0	0	0	0	0.06	0	0	0	0	0
TPTE	0	0	0	0.01	0	0.02	0.02	0.02	0.02	0	0	0.02	0	0	0.01	0	0.04	0	0	0	0	0	0	0	0
EPN2	3.15	1.57	3.47	3.9	2.73	1.16	1.63	5.28	3.56	2.91	2.68	3.71	4.08	4.25	2.73	5.48	3.41	5.57	2.98	2.15	3.61	3.25	4.7	3.42	2.42
hsa_circ_0046280	NA	NA	NA	NA	NA	NA	NA	NA	NA	NA	NA	NA	NA	NA	NA	NA	NA	NA	NA	NA	NA	NA	NA	NA	NA
URS0001BF4F9E	0.02	0	0	0	0.01	0	0	0	0.01	0	0	0	0	0	0	0	0	0	0	0	0	0	0	0.01	0
ZNF732	0.06	0.07	0.02	0.02	0.03	0.03	0.02	0.06	0.02	0.14	0.12	0.05	0.03	0.14	0	0.04	0.09	0.02	0.07	0.13	0.02	0.1	0.07	0.04	0.17
URS0001BDBB1F	0.04	0.02	0.02	0.08	0.04	0.08	0.04	0.04	0.05	0	0.02	0.02	0.04	0	0.09	0	0.02	0.05	0.04	0.02	0.04	0.04	0.02	0.04	0.11
hsa_circ_0075681	NA	NA	NA	NA	NA	NA	NA	NA	NA	NA	NA	NA	NA	NA	NA	NA	NA	NA	NA	NA	NA	NA	NA	NA	NA
hsa_circ_0090943	NA	NA	NA	NA	NA	NA	NA	NA	NA	NA	NA	NA	NA	NA	NA	NA	NA	NA	NA	NA	NA	NA	NA	NA	NA
URS0001BEC3B7	0	0	0	0	0	0.11	0	0	0	0	0	0	0	0	0	0.13	0	0	0	0	0	0	0	0	0
hsa_circ_0047062	NA	NA	NA	NA	NA	NA	NA	NA	NA	NA	NA	NA	NA	NA	NA	NA	NA	NA	NA	NA	NA	NA	NA	NA	NA
URS0000247474	0	0.13	0	0	0	0	0	0	0	0	0	0	0.06	0	0	0.07	0	0	0.04	0	0.12	0.14	0	0	0
URS00008C3AE0	0	0	1.05	1.17	0.87	0.2	0.23	0.52	0.74	0.38	0.2	1.22	0	0.73	0.72	1.06	1.93	0.26	0.23	0.92	1.18	0.8	0.45	0.49	0.49
CASTOR3	16.26	3.17	13.13	15.41	13.42	10.82	11.69	11.63	28.83	12.53	11.65	10.75	8.27	35.06	14.38	13.13	27.19	39.37	5.95	9.95	7.54	8.72	11.41	11.35	9.21
URS0001BD4986	0	0	0.01	0.01	0	0	0.02	0	0	0	0	0.01	0	0	0.01	0.02	0.01	0.01	0.01	0	0	0.03	0.01	0.01	0.01
hsa_circ_0000976	NA	NA	NA	NA	NA	NA	NA	NA	NA	NA	NA	NA	NA	NA	NA	NA	NA	NA	NA	NA	NA	NA	NA	NA	NA
MICB-DT	1.28	3.25	5.35	4.45	0.9	1.3	4.53	4.34	2.42	3.63	2.22	1.94	4.28	4.16	2.84	0.97	2.02	1.21	2.97	2.26	3.16	0.95	0.54	2.34	1.93
hsa_circ_0001127	NA	NA	NA	NA	NA	NA	NA	NA	NA	NA	NA	NA	NA	NA	NA	NA	NA	NA	NA	NA	NA	NA	NA	NA	NA
URS00008BF4EC	0.1	0.06	0.18	0	0	0	0	0	0	0	0	0.15	0.11	0.12	0.06	0	0.12	0.06	0.11	0.15	0.05	0.06	0	0.17	0.05
FNDC10	1	0.69	0.64	0.94	0.2	0.11	0.36	0.97	0.92	0.82	0.79	1.62	1.54	1.48	0.94	2.02	1.11	1.24	1.14	1.09	0.74	1.31	1.46	0.83	1.14
URS0000D56DCA	0.3	0.17	0	0	0.3	0	0.08	0.17	0.11	0.35	0.62	0.07	0.33	0	0	0.37	0.31	0	0.35	0.14	0.19	0.09	0	0.75	0.23
hsa_circ_0086861	NA	NA	NA	NA	NA	NA	NA	NA	NA	NA	NA	NA	NA	NA	NA	NA	NA	NA	NA	NA	NA	NA	NA	NA	NA
TOX3	0	0	0.03	0	0	0	0	0	0	0	0	0	0	0	0	0	0	0	0	0	0.01	0.01	0	0	0
URS0000EA5FCB	0.25	0	0	0	0	0	0	0	0	0	0	0	0	0	0	0	0	0	0	0	0	0	0	0	0
LOC107986110	0	0.03	0.03	0.03	0	0.02	0.01	0.03	0	0.02	0.03	0.09	0	0.03	0.11	0.01	0.03	0.13	0.08	0.04	0.03	0	0	0.03	0
URS00009B6A1C	0	0.08	0.34	0	0	0	0	0	0.11	0.11	0	0	0	0	0.17	0	0	0.25	0	0.08	0.22	0.27	0.13	0.15	0.26
URS0001BE57C6	0	0	0	0	0	0	0.03	0	0	0.03	0	0	0	0	0	0	0.06	0	0.03	0.03	0	0	0	0	0
hsa_circ_0006735	NA	NA	NA	NA	NA	NA	NA	NA	NA	NA	NA	NA	NA	NA	NA	NA	NA	NA	NA	NA	NA	NA	NA	NA	NA
URS0001BEB2C0	0.17	0.39	0.34	0	0.4	0.06	0	0	0.12	0.59	0.14	0.19	0	0.17	0.12	0	0.28	0.2	0.1	0.2	0	0.4	0.2	0.35	0.87
URS00008B99D4	0	0	0.01	0.01	0.02	0	0.01	0.01	0.02	0.01	0	0	0.01	0.01	0.02	0.02	0.03	0.01	0.02	0.01	0.02	0	0	0.03	0
URS00008C3F57	0.31	0	0.1	0.03	0	0.15	0	0.5	0.11	0	0.21	0	0	0.25	0.36	0.38	0.1	0.25	0	0.01	0.23	0.15	0	0.01	0
hsa_circ_0020266	NA	NA	NA	NA	NA	NA	NA	NA	NA	NA	NA	NA	NA	NA	NA	NA	NA	NA	NA	NA	NA	NA	NA	NA	NA
URS0001BEE1C7	0	0	0	0	0	0	0	0	0	0	0	0	0	0	0	0	0	0.09	0	0	0	0	0	0	0
URS0001BDB04E	0	0.53	0	0	0	0	0	0	0	0	0	0	0	0	0	0	0	0	0	0	0	0	0	0	0
URS0001BCB51A	0	0.21	0	0	0	0	0	0	0	0	0	0	0	0	0	0	0	0.13	0	0	0	0	0	0	0
hsa_circ_0009065	NA	NA	NA	NA	NA	NA	NA	NA	NA	NA	NA	NA	NA	NA	NA	NA	NA	NA	NA	NA	NA	NA	NA	NA	NA
hsa_circ_0040402	NA	NA	NA	NA	NA	NA	NA	NA	NA	NA	NA	NA	NA	NA	NA	NA	NA	NA	NA	NA	NA	NA	NA	NA	NA
hsa_circ_0114564	NA	NA	NA	NA	NA	NA	NA	NA	NA	NA	NA	NA	NA	NA	NA	NA	NA	NA	NA	NA	NA	NA	NA	NA	NA
hsa_circ_0081558	NA	NA	NA	NA	NA	NA	NA	NA	NA	NA	NA	NA	NA	NA	NA	NA	NA	NA	NA	NA	NA	NA	NA	NA	NA
hsa_circ_0005724	NA	NA	NA	NA	NA	NA	NA	NA	NA	NA	NA	NA	NA	NA	NA	NA	NA	NA	NA	NA	NA	NA	NA	NA	NA
ZNF140	2.5	2.55	1.56	2.39	1	2.26	1.19	2.11	2.6	3.04	2.94	2.79	2.65	3.72	3.71	2.78	4.24	3.68	3.05	3.23	3.25	3.09	4.45	2.18	3.73
URS0001BE3F76	1.73	0.11	0.92	0.2	0.98	0.59	0.44	1	1.15	1.5	0.52	0.59	0.58	0.83	1.31	1.33	1.42	1	0.41	1.08	0.59	0.79	1.02	0.62	0.58
hsa_circ_0006428	NA	NA	NA	NA	NA	NA	NA	NA	NA	NA	NA	NA	NA	NA	NA	NA	NA	NA	NA	NA	NA	NA	NA	NA	NA
URS0001BD00DA	0.88	0.89	0.27	0.43	0.23	0.22	0.89	0.65	0.57	0.2	0.53	1.43	1.37	1.59	0.68	0.6	0.98	1.23	1.01	0.61	0.55	0.99	0.55	0.38	0.48
hsa_circ_0115361	NA	NA	NA	NA	NA	NA	NA	NA	NA	NA	NA	NA	NA	NA	NA	NA	NA	NA	NA	NA	NA	NA	NA	NA	NA
hsa_circ_0080471	NA	NA	NA	NA	NA	NA	NA	NA	NA	NA	NA	NA	NA	NA	NA	NA	NA	NA	NA	NA	NA	NA	NA	NA	NA
URS0001BF4837	0.06	0	0.16	0.08	0.07	0.06	0	0.08	0	0	0.19	0	0	0.09	0	0.08	0	0	0.07	0	0.14	0	0	0	0
hsa_circ_0073917	NA	NA	NA	NA	NA	NA	NA	NA	NA	NA	NA	NA	NA	NA	NA	NA	NA	NA	NA	NA	NA	NA	NA	NA	NA
ODAD1	2.12	2.09	2.76	2.48	1.39	1.22	3.3	3.35	3.57	2.46	2.55	3.96	3.17	6.37	3.86	4.3	6.19	4.35	2.26	2.9	3.59	2.82	2.91	2.61	1.87
LOC105370650	0	0	0	0	0	0	0	0	0	0	0.04	0	0	0	0	0	0	0	0	0	0	0	0	0	0
FER1L6-AS1	0.08	0.13	0.12	0.11	0.11	0.14	0.06	0.02	0.11	0.13	0.01	0.15	0.08	0.12	0.2	0.13	0.12	0.09	0.02	0.04	0.1	0.02	0	0.02	0.14
RPS11	462.7	679.79	629.31	676.23	594.43	538.46	641.13	629.9	589.21	508.4	697.38	851	689.1	728.63	655.13	560.68	763.02	736.53	876.3	901.08	933.58	656.62	608.38	734.3	821.83
hsa_circ_0098765	NA	NA	NA	NA	NA	NA	NA	NA	NA	NA	NA	NA	NA	NA	NA	NA	NA	NA	NA	NA	NA	NA	NA	NA	NA
hsa_circ_0120837	NA	NA	NA	NA	NA	NA	NA	NA	NA	NA	NA	NA	NA	NA	NA	NA	NA	NA	NA	NA	NA	NA	NA	NA	NA
hsa_circ_0077990	NA	NA	NA	NA	NA	NA	NA	NA	NA	NA	NA	NA	NA	NA	NA	NA	NA	NA	NA	NA	NA	NA	NA	NA	NA
URS00008BCC05	0.01	0.01	0.01	0	0	0.01	0	0.01	0.01	0.01	0	0	0.01	0	0	0.01	0.04	0.01	0	0.02	0.01	0.01	0	0	0
URS0001BF58CE	0	0.04	0	0	0	0	0	0	0	0	0	0.05	0	0	0	0	0	0	0	0	0	0	0.03	0	0
URS0000D590F7	0.05	0	0	0	0	0	0	0	0	0	0	0	0.04	0	0	0	0	0	0	0	0	0	0.03	0	0
hsa_circ_0042207	NA	NA	NA	NA	NA	NA	NA	NA	NA	NA	NA	NA	NA	NA	NA	NA	NA	NA	NA	NA	NA	NA	NA	NA	NA
ASB15-AS1	0	0.05	0	0	0	0	0.04	0	0	0	0	0	0	0	0	0	0	0	0	0.05	0	0	0	0	0
URS0001BD9E69	0	0	0.05	0	0	0	0	0.01	0	0.08	0	0.01	0	0	0	0	0	0	0	0	0	0	0	0	0
URS0000D5A276	0	0	0	0	0	0	0	0	0	0	0	0	0	0.16	0	0	0	0	0.18	0	0	0	0	0	0
URS00008B799C	0	0	0	0	0.27	0	0	0	0	0	0	0	0	0	0	0	0	0	0	0	0	0	0	0.04	0
URS0001BE8E1E	0	0.07	0	0	0	0	0	0	0	0	0	0	0	0.07	0	0	0	0.08	0	0	0	0	0	0	0
URS0001BDAE7A	0	0.06	0	0	0	0	0.02	0	0	0	0	0	0	0.03	0.02	0.02	0	0.02	0.05	0	0	0	0	0	0.03
hsa_circ_0129064	NA	NA	NA	NA	NA	NA	NA	NA	NA	NA	NA	NA	NA	NA	NA	NA	NA	NA	NA	NA	NA	NA	NA	NA	NA
PDE4A	2.53	4.39	3.36	6.9	1.16	1.19	5.11	3.59	1.93	1.8	3.99	2.5	3.04	2.14	3.11	2.96	2.12	2.96	3.28	2.91	2.31	3.06	3.46	2.9	3.17
hsa_circ_0021181	NA	NA	NA	NA	NA	NA	NA	NA	NA	NA	NA	NA	NA	NA	NA	NA	NA	NA	NA	NA	NA	NA	NA	NA	NA
LOC105371103	0.61	0.71	0.64	0.88	0.31	0.12	0	0.37	0.36	0.25	1.48	0.64	0.33	0	0.48	0	0.26	0.37	2.47	0.3	2.13	0.6	0	1.76	0.96
hsa_circ_0126536	NA	NA	NA	NA	NA	NA	NA	NA	NA	NA	NA	NA	NA	NA	NA	NA	NA	NA	NA	NA	NA	NA	NA	NA	NA
HNRNPCL1	0	0	0	0	0	0	0	0	0	0	0	0	0	0	0	0	0	0	0	0	0	0	0	0	0.04
HMG20B	9.01	5.67	13.03	10.78	5.37	4.1	8.52	11.99	7.81	8.96	11.15	12.25	11.6	15.2	13.31	15.64	13.53	14.7	10.09	10.53	8.88	9.55	11.36	9.77	9.79
CD38	2.3	5.17	2.52	11.63	1.59	6.12	4.24	3.29	2.69	5.59	5.2	3.83	3.76	6.07	4.74	6.11	3.66	6.26	7.84	3.89	4.62	2.98	5.78	3.55	3.94
hsa_circ_0061581	NA	NA	NA	NA	NA	NA	NA	NA	NA	NA	NA	NA	NA	NA	NA	NA	NA	NA	NA	NA	NA	NA	NA	NA	NA
URS0001BD6E73	0.34	0.58	0.73	0.45	0.33	0.53	0.73	0.08	0.73	0.42	0.2	0	0.5	0	0	0.16	0.24	0	0.29	0.2	0.31	0.56	0.58	0.31	0.22
LOC105369763	0.1	0.1	0.07	0.05	0	0	0.05	0.06	0.03	0.07	0.1	0.07	0.15	0	0.14	0.09	0.02	0.13	0.03	0.1	0.1	0.02	0.11	0.06	0.05
URS00008B7E00	0.46	1.04	0.77	1.43	0.03	0.35	0.28	1.49	0.3	1.53	0.6	0.16	0	0.19	0.83	0.64	0	0	0.38	0	1.61	0	0	1.84	0
ISG15	9.71	7.6	12.62	57.79	6.62	234.73	8.38	17.81	10.7	42.59	21.42	13.67	14.73	18.91	26.44	23.14	8.7	14.8	138.71	16.01	13.57	25.17	32.72	11.33	26.66
LOC102723323	0.01	0	0	0.01	0	0	0	0	0.01	0	0.01	0	0	0	0.01	0	0	0	0	0.02	0.01	0	0.02	0	0.01
hsa_circ_0070195	NA	NA	NA	NA	NA	NA	NA	NA	NA	NA	NA	NA	NA	NA	NA	NA	NA	NA	NA	NA	NA	NA	NA	NA	NA
URS0001BDAE78	0	0.02	0.02	0.08	0	0	0.02	0	0.06	0	0.08	0	0.05	0.09	0	0	0.12	0.04	0	0	0.06	0	0.03	0	0
hsa_circ_0079179	NA	NA	NA	NA	NA	NA	NA	NA	NA	NA	NA	NA	NA	NA	NA	NA	NA	NA	NA	NA	NA	NA	NA	NA	NA
RGPD4-AS1	0.07	0.17	0.42	0.16	0.48	0.24	0.16	0.41	0.53	0.62	0.3	0.42	0.55	0.38	0.44	0.52	0.17	0	0.15	0.44	0.38	0.11	0.17	0.43	0.65
hsa_circ_0066289	NA	NA	NA	NA	NA	NA	NA	NA	NA	NA	NA	NA	NA	NA	NA	NA	NA	NA	NA	NA	NA	NA	NA	NA	NA
URS0001BE171A	0	0	0	0	0	0.14	0	0	0	0	0	0	0	0	0	0	0	0	0	0	0	0	0	0.17	0
URS0001BD203E	0	0.16	0	0	0	0	0	0	0	0	0	0	0	0	0	0	0	0	0	0	0	0	0	0	0
hsa_circ_0088083	NA	NA	NA	NA	NA	NA	NA	NA	NA	NA	NA	NA	NA	NA	NA	NA	NA	NA	NA	NA	NA	NA	NA	NA	NA
URS0001BD353D	0	0.03	0.06	0	0.06	0	0	0	0	0.03	0.04	0	0.03	0.02	0	0.03	0	0	0	0.05	0.01	0.05	0	0.04	0
URS0001BCB9F7	0.25	0.05	0.46	0.32	0.31	0.2	0.19	0.27	0.53	0.49	0.24	0.38	0.54	0.15	0.36	0.41	0.16	0.15	0.63	0.34	0.38	0.36	0.24	0.29	0.2
SDHAF1	3.97	3.56	4.75	3.92	2.47	2.17	3.47	3.97	4.61	3.42	3.93	6.35	5.05	6.98	6.76	6.59	6.19	8.76	4.77	5.21	5.58	4.25	4.94	3.82	4.18
hsa_circ_0086245	NA	NA	NA	NA	NA	NA	NA	NA	NA	NA	NA	NA	NA	NA	NA	NA	NA	NA	NA	NA	NA	NA	NA	NA	NA
URS0001BCE877	0.05	0	0.11	0.06	0.08	0.05	0.09	0.1	0.03	0.04	0.02	0.06	0.17	0.25	0	0.13	0.15	0.12	0.07	0.07	0.06	0.03	0.06	0.18	0.15
URS0001BDDE53	0.2	0.59	0.28	0.13	0.07	0.03	0	0.12	0.19	0.12	0.17	0.11	0.04	0.1	0.04	0.06	0.2	0.08	0.18	0.07	0.08	0.04	0.11	0.23	0.26
URS00008B33C4	0.09	0.05	0.1	0.03	0	0.01	0.04	0	0	0	0	0.03	0	0.03	0.1	0.05	0.1	0.04	0	0.05	0	0.12	0.06	0	0.08
hsa_circ_0010486	NA	NA	NA	NA	NA	NA	NA	NA	NA	NA	NA	NA	NA	NA	NA	NA	NA	NA	NA	NA	NA	NA	NA	NA	NA
URS00009BD167	0	0	0	0	0	0	0	0	0	0.02	0	0	0	0	0	0	0.06	0	0.01	0	0	0	0	0.04	0
URS00008C370C	0.45	1.09	0.6	0.69	0.3	0.15	0.52	0.93	0.7	0.61	0.34	0.95	0.45	1.45	1.01	0.97	1.33	1.01	0.64	0.8	0.43	0.46	0.61	0.53	0.66
hsa_circ_0087736	NA	NA	NA	NA	NA	NA	NA	NA	NA	NA	NA	NA	NA	NA	NA	NA	NA	NA	NA	NA	NA	NA	NA	NA	NA
URS00004AC815	0	0.07	0	0	0	0	0	0	0.07	0	0	0.02	0	0.05	0	0	0.11	0	0	0	0	0.02	0	0	0
URS00008B4985	0.14	0.74	0.45	0.2	0.12	0.09	0.79	0.29	0.26	0.51	0.16	0	0.26	0.58	0	0	0.46	0.78	0.31	0.27	0.76	0.29	0.36	0	0.53
URS0001BF6469	0.08	0.14	0	0	0	0	0.13	0	0.15	0	0.1	0.01	0.12	0.01	0.03	0.04	0	0.04	0	0.11	0.04	0	0	0	0.03
MPHOSPH8	13.71	25.21	29.38	24.93	13.95	11.46	24.43	20.5	19.27	27.29	16.76	27.2	25.68	29.08	27.53	22.16	30.87	31.2	23.25	21.55	23.36	23.56	20.81	23.94	18.09
URS0001BCB248	0	0	0	0	0	0	0	0	0	0	0	0	0.01	0	0	0	0	0	0	0	0	0	0	0	0
URS00008BE79A	0	0	0	0	0	0	0	0	0	0	0	0.2	0	0	0	0	0	0	0	0	0.22	0	0	0	0
URS0001BF70A4	0.25	0.61	0.71	0.62	0.77	0.14	0.32	0.47	0.12	0.12	0.57	0.42	0.69	0.41	0.17	0.4	0.27	0.4	0.26	0.74	0.81	0.48	0.8	0.73	0.9
LOC112267943	0.47	0.62	0.58	0.42	0.2	0.55	0.76	0.77	0.76	0.68	0.5	1.5	0.86	1.77	1.25	0.83	1.2	1.8	0.84	0.7	1.11	0.77	0.87	0.86	0.71
URS0001BD15F4	0	0	0.06	0	0	0	0	0.08	0.03	0.01	0	0.01	0.03	0	0	0	0	0	0.08	0.07	0	0	0.06	0	0.03
ZMYND10	0.96	2.63	2.33	2.39	1.6	0.43	1.29	2.83	0.86	0.83	1.49	2.66	2.49	3.51	2.58	2.81	2.2	2.47	1.89	1.8	1.9	0.91	2.55	1.62	0.91
hsa_circ_0138179	NA	NA	NA	NA	NA	NA	NA	NA	NA	NA	NA	NA	NA	NA	NA	NA	NA	NA	NA	NA	NA	NA	NA	NA	NA
URS0001BE21FF	0	0	0	0	0	0	0	0	0	0	0.05	0	0.02	0	0.06	0	0	0	0	0	0	0	0	0	0.02
URS0001BF777E	0	0	0	0	0.01	0	0.01	0	0	0	0	0	0	0	0	0	0	0	0	0	0	0	0	0	0
GBF1	8.51	12.95	15.77	16.02	8.91	8.46	7.11	13.21	11.72	14.97	10.25	13.4	15.95	12.64	10.81	15.33	13.21	12.87	16.61	14.95	17	19.2	16.87	18.21	16.6
hsa_circ_0018476	NA	NA	NA	NA	NA	NA	NA	NA	NA	NA	NA	NA	NA	NA	NA	NA	NA	NA	NA	NA	NA	NA	NA	NA	NA
URS0001BE0E2E	3.62	3.37	5.83	10.34	3.36	1.93	4.73	4.85	4.65	6.35	1.77	2.08	6.51	5.09	4.97	3.06	1.31	3.94	4.16	3.25	3.32	2.96	4.68	3.57	4.67
LDHC	0.06	2.84	0.08	0	0.03	0.11	0.07	0	0	0	0.09	0.24	0	0.37	0.03	0.15	0.07	0	0.1	0	0.03	0	0.05	0.04	0.03
hsa_circ_0027536	NA	NA	NA	NA	NA	NA	NA	NA	NA	NA	NA	NA	NA	NA	NA	NA	NA	NA	NA	NA	NA	NA	NA	NA	NA
FAM174C	8.3	19.2	17.29	12.49	5.76	9.95	13.44	9.21	9.91	7.5	10.28	18.37	13.27	16.15	15.66	14.33	17.16	20.82	17.59	12.1	11.29	14.11	13.52	14.66	10.83
URS0000D5BA0A	0	0	0	0	0	0	0	0	0	0.06	0	0	0	0	0	0	0	0	0	0	0	0	0	0	0
URS0001BE81AE	0	0	0	0	0	0	0	0	0	0	0.03	0	0	0	0	0	0	0	0	0	0	0	0	0	0
URS0001BED6D5	0.03	0.1	0.07	0.04	0	0.08	0.06	0.16	0.03	0	0.11	0.06	0.39	0.1	0.16	0.1	0	0.23	0.12	0.08	0.16	0.1	0.06	0.19	0
STEAP3	1.82	0.86	0.7	0.69	0.51	0.23	0.79	0.96	1.33	0.82	0.94	1.01	1.02	0.91	0.69	1.82	1.08	1.3	1.74	0.75	1.15	1.06	1.85	1.81	1.2
URS0001BEF9E4	0	0.01	0	0.09	0	0	0	0	0	0	0	0.02	0.02	0.02	0	0.02	0	0	0	0.02	0	0.02	0	0	0
hsa_circ_0101290	NA	NA	NA	NA	NA	NA	NA	NA	NA	NA	NA	NA	NA	NA	NA	NA	NA	NA	NA	NA	NA	NA	NA	NA	NA
ZNF865	5.05	6.75	6.47	6.24	4.7	2.18	3.85	6.01	6.63	6.31	4.87	4.93	5.72	7.05	6.01	6.73	6.57	6.57	4.94	6.09	4.61	6.4	6.85	6.3	5.28
hsa_circ_0006292	NA	NA	NA	NA	NA	NA	NA	NA	NA	NA	NA	NA	NA	NA	NA	NA	NA	NA	NA	NA	NA	NA	NA	NA	NA
URS00008BCB2D	0	0	0	0	0	0	0	0	0	0	0	0	0	0	0	0	0	0.3	0	0	0	0	0	0	0
OLFML2B	0.52	0.09	0.34	0.19	0.08	0.08	0.13	0.09	0.21	0.15	0.23	0.14	0.14	0.31	0.1	0.18	0.14	0.15	0.25	0.13	0.08	0.64	0.26	0.29	0.31
hsa_circ_0038662	NA	NA	NA	NA	NA	NA	NA	NA	NA	NA	NA	NA	NA	NA	NA	NA	NA	NA	NA	NA	NA	NA	NA	NA	NA
GALNTL5	0.02	0.06	0.04	0.05	0.04	0.01	0.02	0.06	0.03	0.03	0.05	0.04	0.02	0.04	0.04	0.05	0.02	0.02	0.04	0.06	0.03	0.03	0.04	0.04	0.04
TNKS2-AS1	0.34	0.53	0.55	0.72	0.69	0.32	0.37	0.72	0.14	0.39	0.6	0.5	0.59	0.55	0.99	1.27	0.28	0.37	1.02	1.01	0.44	0.54	0.39	0.88	0.8
hsa_circ_0136461	NA	NA	NA	NA	NA	NA	NA	NA	NA	NA	NA	NA	NA	NA	NA	NA	NA	NA	NA	NA	NA	NA	NA	NA	NA
URS0000D5CB75	0.02	0.02	0	0	0.01	0.01	0.01	0.03	0	0.03	0.01	0.02	0.05	0.09	0.02	0.03	0.03	0.03	0.01	0.02	0.02	0.05	0.02	0.04	0
SELENOO	9.3	12.13	12.36	10.49	8.25	4.53	6.8	13.98	13.03	10.5	9.6	12.3	14.6	12.46	15.83	14.38	10.45	11.73	10.59	12.16	12.73	13.35	13.58	10.41	14.43
LOC105375222	0	0.01	0.03	0	0	0.02	0	0.04	0	0	0.01	0	0	0	0	0	0.05	0	0	0	0	0	0.05	0	0.04
URS0001BF12B7	0	0	0	0	0.14	0	0.08	0.08	0	0.15	0	0	0	0	0	0.13	0	0	0.13	0.1	0	0	0	0	0
URS0001BE52CC	0	0	0	0.02	0	0	0	0.02	0.01	0.01	0	0.01	0	0	0.01	0	0	0	0	0	0	0	0	0	0.01
URS0001BD5A7D	0	0	0	0	0	0	0	0	0	0	0	0	0	0	0	0	0	0	0	0	0	0	0	0	0
URS0001BEA842	0.04	0	0	0	0	0	0	0	0	0	0	0	0	0	0	0	0	0	0	0	0	0	0	0	0
TPD52	3.57	8.37	9.42	6.75	3.08	4.26	7.9	11.01	5.3	6.74	7.59	11.06	8.14	15.65	9.77	11.31	10.89	14.52	11.51	10.97	15.67	10.48	14.06	9.54	8.77
hsa_circ_0026640	NA	NA	NA	NA	NA	NA	NA	NA	NA	NA	NA	NA	NA	NA	NA	NA	NA	NA	NA	NA	NA	NA	NA	NA	NA
LINC01357	0	0	0	0	0	0	0	0	0	0	0	0.06	0	0	0	0	0.04	0	0	0	0.04	0	0	0	0
URS00008B7AC6	0	0	0	0	0	0.09	0	0	0	0	0	0	0	0.11	0	0	0	0	0.1	0.09	0	0	0.1	0	0.1
URS0000D59125	0	0	0	0.69	0	0	0.53	0	0	0	0	0	0	0	0	0	0	0	0	0	0	0	0	0	0
URS0000EF1AA2	0	0.14	0	0	0	0	0	0	0	0	0	0	0	0	0	0	0	0	0	0.05	0	0	0	0	0
URS00008B5F3D	0.8	1.56	1.54	0.5	1.51	1.21	1.25	0.62	1.43	0.33	1.72	1.99	1.48	6.67	2.36	1.72	2.96	1.27	4.2	0.92	2.66	1.3	2.16	2.39	2.51
URS0001BF59ED	0	0	0	0	0	0	0	0	0	0	0	0	0	0	0	0	0	0	0	0	0	0.03	0	0	0
URS0001BF7AB7	0	0	0.03	0	0	0	0	0	0	0	0	0	0	0	0	0.03	0	0	0	0.05	0	0	0	0	0
hsa_circ_0137521	NA	NA	NA	NA	NA	NA	NA	NA	NA	NA	NA	NA	NA	NA	NA	NA	NA	NA	NA	NA	NA	NA	NA	NA	NA
hsa_circ_0018331	NA	NA	NA	NA	NA	NA	NA	NA	NA	NA	NA	NA	NA	NA	NA	NA	NA	NA	NA	NA	NA	NA	NA	NA	NA
hsa_circ_0008837	NA	NA	NA	NA	NA	NA	NA	NA	NA	NA	NA	NA	NA	NA	NA	NA	NA	NA	NA	NA	NA	NA	NA	NA	NA
hsa_circ_0136489	NA	NA	NA	NA	NA	NA	NA	NA	NA	NA	NA	NA	NA	NA	NA	NA	NA	NA	NA	NA	NA	NA	NA	NA	NA
TOMM5	4.38	7.26	4.1	4.08	1.63	3.67	6.84	6.73	2.97	3.83	4.37	6.9	4.22	6.14	4.28	6.35	8.8	7.23	5.05	7.45	7.23	4.81	5.5	4.94	7.08
URS0000D59007	0	0.02	0	0	0.03	0.01	0.06	0.1	0.03	0.05	0.06	0	0.08	0	0.12	0.07	0	0.05	0	0.05	0.06	0.05	0.05	0.04	0.05
LOC107985295	0.32	7.28	0.42	1.2	0.43	0.78	0.68	0.64	0.43	0.51	0.22	0.31	0.66	0.91	0.26	0.35	1.05	1.65	0.68	0.9	0.48	0.75	0.59	0.89	0.59
hsa_circ_0071869	NA	NA	NA	NA	NA	NA	NA	NA	NA	NA	NA	NA	NA	NA	NA	NA	NA	NA	NA	NA	NA	NA	NA	NA	NA
URS0001BCD177	0	0	0.1	0.1	0.25	0.07	0	0.17	0.15	0.16	0.14	0.04	0	0.03	0.05	0	0.04	0	0.07	0	0.03	0.11	0	0.1	0.12
hsa_circ_0007828	NA	NA	NA	NA	NA	NA	NA	NA	NA	NA	NA	NA	NA	NA	NA	NA	NA	NA	NA	NA	NA	NA	NA	NA	NA
hsa_circ_0022003	NA	NA	NA	NA	NA	NA	NA	NA	NA	NA	NA	NA	NA	NA	NA	NA	NA	NA	NA	NA	NA	NA	NA	NA	NA
URS0001BF96D7	0.45	0	0	0	0	0	0.16	0.18	0.18	0	0.15	0	0	0.18	0.17	0	0	0.18	0	0	0	0	0	0	0
hsa_circ_0015228	NA	NA	NA	NA	NA	NA	NA	NA	NA	NA	NA	NA	NA	NA	NA	NA	NA	NA	NA	NA	NA	NA	NA	NA	NA
URS00008C0795	0.47	0.11	0.19	0.29	0	0.21	0.52	0	0	0.02	0.4	0.06	0	0	0.11	0.31	0.08	0	0.03	0	0.12	0.05	0.14	0.21	0.19
hsa_circ_0017329	NA	NA	NA	NA	NA	NA	NA	NA	NA	NA	NA	NA	NA	NA	NA	NA	NA	NA	NA	NA	NA	NA	NA	NA	NA
URS0001BCE59E	0	0	0	0	0	0	0	0.05	0	0	0	0.04	0	0	0.05	0	0	0	0	0	0	0.05	0	0	0
LINC00444	0.21	0.52	0.21	0.28	0.25	0.21	0.15	1.66	0.93	0.97	0.42	1.09	0.89	1.62	0.65	0.78	1.01	0.71	1.32	0.78	1.19	0.57	0.72	1.14	0.74
URS0001BD090C	0	0.3	0	0.35	0	0.13	0	0	0.15	0	0	0.14	0	0.48	0	0	0	0.16	0.14	0.13	0.15	0	0	0.46	0
URS0000EA47D9	0	0.7	0	0	0	0	0	0	0	0	0	0	0	0	0	0	0	0	0	0	0	0	0	0	0
LINC02718	0.1	0.08	0.09	0.22	0.12	0.04	0.09	0.26	0.11	0.27	0.06	0.37	0.14	0.57	0.27	0.22	0.42	0.14	0.12	0.16	0.3	0.17	0.16	0.3	0.13
LOC101928438	0.33	1.02	0.83	0.41	0.27	0.34	0.15	0.68	0.32	0.81	0.56	0.7	0.52	0.57	0.88	0.45	0.51	0.91	0.65	0.33	0.41	0.28	0.71	0.66	0.46
URS00008B395F	0.01	0.45	0	0	0	0	0	0	0	0	0	0.19	0	0.34	0	0.07	0	0	0	0	0.61	0	0.35	0	0
URS0001BFA15E	0	0	0	0	0	0	0	0	0	0	0	0	0	0	0	0	0.01	0	0	0	0	0	0	0	0
hsa_circ_0022393	NA	NA	NA	NA	NA	NA	NA	NA	NA	NA	NA	NA	NA	NA	NA	NA	NA	NA	NA	NA	NA	NA	NA	NA	NA
hsa_circ_0135548	NA	NA	NA	NA	NA	NA	NA	NA	NA	NA	NA	NA	NA	NA	NA	NA	NA	NA	NA	NA	NA	NA	NA	NA	NA
URS0001BE1546	0	0	0	0	0	0	0	0	0	0	0	0	0	0	0	0	0	0	0.01	0	0	0	0	0	0
URS0001BE7F78	0	0	0	0	0	0	0	0	0	0	0	0	0	0	0	0	0	0	0	0	0	0	0.01	0	0
hsa_circ_0098222	NA	NA	NA	NA	NA	NA	NA	NA	NA	NA	NA	NA	NA	NA	NA	NA	NA	NA	NA	NA	NA	NA	NA	NA	NA
hsa_circ_0034760	NA	NA	NA	NA	NA	NA	NA	NA	NA	NA	NA	NA	NA	NA	NA	NA	NA	NA	NA	NA	NA	NA	NA	NA	NA
URS0001BDCA75	0	0	0	0	0	0	0	0	0	0	0	0	0	0	0	0	0	0	0	0	0	0	0	0	0
URS0001BDBA2B	0	0.07	0	0.07	0.05	0	0	0	0	0	0	0	0	0	0	0.07	0.07	0	0	0.06	0.13	0.07	0	0	0
hsa_circ_0087103	NA	NA	NA	NA	NA	NA	NA	NA	NA	NA	NA	NA	NA	NA	NA	NA	NA	NA	NA	NA	NA	NA	NA	NA	NA
URS0001BCF538	0.02	0	0.07	0.02	0.04	0.03	0.02	0	0.02	0.04	0.03	0.02	0.02	0	0.03	0.05	0	0.02	0.03	0.03	0.02	0.02	0	0.04	0
hsa_circ_0025876	NA	NA	NA	NA	NA	NA	NA	NA	NA	NA	NA	NA	NA	NA	NA	NA	NA	NA	NA	NA	NA	NA	NA	NA	NA
LOC102467217	0	0	0	0	0	0	0	0	0	0	0.12	0	0	0	0	0	0	0	0	0	0	0	0	0	0
LASTR	0	0	0	0	0.01	0	0.01	0.02	0	0	0	0.01	0	0	0.01	0	0	0	0	0.01	0	0	0.01	0.02	0.01
hsa_circ_0005803	NA	NA	NA	NA	NA	NA	NA	NA	NA	NA	NA	NA	NA	NA	NA	NA	NA	NA	NA	NA	NA	NA	NA	NA	NA
hsa_circ_0049898	NA	NA	NA	NA	NA	NA	NA	NA	NA	NA	NA	NA	NA	NA	NA	NA	NA	NA	NA	NA	NA	NA	NA	NA	NA
hsa_circ_0110478	NA	NA	NA	NA	NA	NA	NA	NA	NA	NA	NA	NA	NA	NA	NA	NA	NA	NA	NA	NA	NA	NA	NA	NA	NA
LOC107986465	7.03	1.78	2.41	3.85	1.65	1.21	2.3	3.12	2.32	2.33	2.91	4.56	4.15	3.22	3.28	3.42	3.02	3.26	3.39	3.42	5.18	3.88	4.44	3.98	3.82
hsa_circ_0059009	NA	NA	NA	NA	NA	NA	NA	NA	NA	NA	NA	NA	NA	NA	NA	NA	NA	NA	NA	NA	NA	NA	NA	NA	NA
URS00008B7A1D	0.03	0.03	0.02	0.04	0	0	0	0	0	0.03	0.01	0.03	0.06	0.03	0.08	0.07	0	0.02	0.03	0	0.03	0	0.02	0.07	0.02
URS0000D5AA52	0.06	0.06	0.11	0.04	0.05	0.04	0	0.12	0	0	0.08	0.13	0	0.2	0.11	0.04	0.06	0.3	0.09	0.13	0	0.22	0.1	0.06	0.03
URS00009BCED6	0	0	0	0	0	0	0	0	0	0	0	0	0	0	0.04	0	0	0	0	0	0	0	0	0	0
hsa_circ_0000482	NA	NA	NA	NA	NA	NA	NA	NA	NA	NA	NA	NA	NA	NA	NA	NA	NA	NA	NA	NA	NA	NA	NA	NA	NA
URS0001BDBEFB	0	0	0	0	0	0	0	0	0	0	0	0	0	0	0	0	0.02	0	0	0	0	0	0	0	0
URS00008BBDAA	0	0.14	0	0	0	0	0	0	0	0	0	0	0.13	0	0	0	0	0.14	0	0	0	0	0	0	0
URS0001BDF2C7	0.22	0	0.35	0.1	0.12	0	0	0.14	0	0	0.08	0.12	0	0	0.17	0.19	0	0.48	0	0.17	0.25	0.19	0	0	0.32
URS00008B51BE	0	0	0	0	0.04	0	0	0	0	0	0	0	0	0	0	0	0	0	0	0	0	0.04	0	0	0
URS0001BCE36C	0	0	0.06	0	0	0	0	0.06	0.06	0	0	0	0	0	0	0	0	0	0	0	0	0.06	0	0	0
ESRRG	0.01	0.05	0.03	0.11	0.09	0.01	0.05	0	0.09	0.01	0.04	0.08	0.04	0.05	0.03	0.04	0.02	0.06	0.13	0.04	0.06	0.05	0.04	0.06	0.08
hsa_circ_0083175	NA	NA	NA	NA	NA	NA	NA	NA	NA	NA	NA	NA	NA	NA	NA	NA	NA	NA	NA	NA	NA	NA	NA	NA	NA
LOC105370952	0	0	0	0	0.07	0	0	0	0.11	0.07	0.09	0	0.07	0	0	0	0	0	0.1	0.06	0	0.06	0	0	0.13
URS0001BDC165	0.12	0.49	0	0.47	0.19	0.06	0.52	0.21	0	0.22	0.29	0.25	0.26	0.22	0.55	0.44	0.22	0.14	0.07	0.36	0.13	0.22	0.13	0.21	0.26
MBNL3	22.05	49.5	50.27	36.78	84.27	45.37	42.81	40.71	33.84	42.95	84.52	67.58	77.71	44.31	41.05	69.29	34.38	59.19	60.74	95.78	137.2	80.77	106.9	86.15	82.56
hsa_circ_0118673	NA	NA	NA	NA	NA	NA	NA	NA	NA	NA	NA	NA	NA	NA	NA	NA	NA	NA	NA	NA	NA	NA	NA	NA	NA
URS00008B9084	0	0	0	0	0	0	0	0	0	0	0	0	0	0	0	0	0	0	0	0	0	0	0	0	0
URS0001BF61C9	0	0	0.11	0.12	0.09	0	0	0.32	0	0.22	0.34	0.18	0.1	0.43	0	0.11	0.21	0.53	0.1	0.18	0.2	0.22	0.1	0.1	0
MEN1	4.83	4.42	9.15	6.82	2.39	2	4.33	7.64	5.28	4.13	5.01	8.11	6.9	12.01	8.71	8.39	8.51	9.89	9.93	8.82	10.29	7.69	9.97	8.31	6.12
TRAF3IP2	4.23	5.67	5.8	4.84	3.39	4.4	3.73	5.76	4.96	5.74	5.54	6.42	5.28	10.6	6.34	8.03	6.48	5.41	6.58	7.55	7.24	7.24	6.36	6.38	4.85
hsa_circ_0091956	NA	NA	NA	NA	NA	NA	NA	NA	NA	NA	NA	NA	NA	NA	NA	NA	NA	NA	NA	NA	NA	NA	NA	NA	NA
hsa_circ_0060484	NA	NA	NA	NA	NA	NA	NA	NA	NA	NA	NA	NA	NA	NA	NA	NA	NA	NA	NA	NA	NA	NA	NA	NA	NA
hsa_circ_0102578	NA	NA	NA	NA	NA	NA	NA	NA	NA	NA	NA	NA	NA	NA	NA	NA	NA	NA	NA	NA	NA	NA	NA	NA	NA
LOC107983960	0	0.11	0	0	0.2	0	0	0	0	0.12	0	0.1	0	0	0.11	0	0	0	0	0	0	0	0.11	0.11	0
URS0001BCD545	0.09	0.04	0.17	0.04	0.03	0	0	0.04	0.04	0	0.11	0.16	0.05	0	0.21	0.15	0.07	0.15	0.17	0.13	0.14	0	0.06	0.12	0.14
RSU1P2	0.07	0	0.11	0.06	0.09	0.02	0.07	0.11	0.05	0.13	0.07	0.02	0.07	0.05	0	0.03	0.16	0.03	0.08	0.14	0.15	0.08	0.23	0.18	0.05
hsa_circ_0139809	NA	NA	NA	NA	NA	NA	NA	NA	NA	NA	NA	NA	NA	NA	NA	NA	NA	NA	NA	NA	NA	NA	NA	NA	NA
ALG5	2.45	3.35	4.03	3.79	1.29	2.87	1.53	4.19	3.35	3.51	3.97	5.86	4.42	5.65	6.73	5.65	6.13	6.65	5.49	6.02	6.48	5.34	4.42	6	5.32
URS0001BF3DE2	0.31	0.58	0.54	0.82	0.13	0	0.26	0.51	0.11	0	0.2	0.26	0.57	0.68	0.33	0.3	0.25	0.36	0.3	0.51	0.57	0.33	0.17	0.68	0
hsa_circ_0022873	NA	NA	NA	NA	NA	NA	NA	NA	NA	NA	NA	NA	NA	NA	NA	NA	NA	NA	NA	NA	NA	NA	NA	NA	NA
URS0001BEA06A	0	0	0	0	0	0	0	0	0	0	0	0.01	0	0	0	0	0.02	0	0	0	0	0	0	0	0
URS0001BEDB97	0	0.11	0	0	0.02	0	0.02	0	0	0.02	0.02	0	0	0.03	0.02	0.02	0.02	0.02	0	0	0.04	0.02	0.02	0.02	0
LOC107985386	0.03	1.22	0.05	0.04	0.04	0.01	0.01	0.01	0.06	0.02	0.06	0	0.01	0.06	0.03	0.04	0.02	0.01	0	0.04	0.01	0.57	0.01	0.03	0.05
hsa_circ_0084379	NA	NA	NA	NA	NA	NA	NA	NA	NA	NA	NA	NA	NA	NA	NA	NA	NA	NA	NA	NA	NA	NA	NA	NA	NA
URS0001BCE164	0	0	0	0	0	0	0	0	0	0	0	0	0	0	0.03	0	0	0	0	0	0	0	0	0	0
URS0000D5AC71	0	0	0	0.02	0	0	0	0	0	0.03	0.04	0.07	0	0	0	0	0	0	0	0	0	0	0	0	0
hsa_circ_0022774	NA	NA	NA	NA	NA	NA	NA	NA	NA	NA	NA	NA	NA	NA	NA	NA	NA	NA	NA	NA	NA	NA	NA	NA	NA
hsa_circ_0116427	NA	NA	NA	NA	NA	NA	NA	NA	NA	NA	NA	NA	NA	NA	NA	NA	NA	NA	NA	NA	NA	NA	NA	NA	NA
URS00004FF543	0	0	0	0	0	0	0	0	0	0	0	0	0	0	0	0	0	0	0.11	0	0	0	0	0	0
URS0001BD7E98	0.02	0.14	0.18	0.06	0.11	0.1	0.03	0.14	0.03	0.06	0.11	0.12	0.1	0	0.03	0.06	0.08	0.11	0.14	0.19	0.14	0.03	0.12	0.06	0.22
URS00008B80AF	0.76	0.59	0	0.7	1.04	0.24	0	0.31	0	0.97	0.99	0.27	0	0.94	0.87	0.92	1.22	0.93	0.28	2.02	0.88	0.97	1.14	0.59	0.81
URS00008BBC95	0	0	0	0	0	0.01	0	0	0	0	0	0	0	0	0	0	0	0	0	0	0	0	0	0	0
URS0001BD58CD	0	0	0	0.01	0	0	0	0.02	0	0.01	0.01	0.04	0.02	0.02	0.02	0.01	0.02	0.03	0.02	0.01	0.02	0.02	0.02	0	0
PCYT1A	29.13	19.54	24.87	38.22	20.59	24.9	21.36	30.32	32.21	34.02	22.92	26.09	32.16	33.89	40.68	32.88	36.3	31.5	28.26	28.28	31.71	35.24	27.15	33.77	29.72
hsa_circ_0089252	NA	NA	NA	NA	NA	NA	NA	NA	NA	NA	NA	NA	NA	NA	NA	NA	NA	NA	NA	NA	NA	NA	NA	NA	NA
hsa_circ_0004424	NA	NA	NA	NA	NA	NA	NA	NA	NA	NA	NA	NA	NA	NA	NA	NA	NA	NA	NA	NA	NA	NA	NA	NA	NA
hsa_circ_0060249	NA	NA	NA	NA	NA	NA	NA	NA	NA	NA	NA	NA	NA	NA	NA	NA	NA	NA	NA	NA	NA	NA	NA	NA	NA
hsa_circ_0115105	NA	NA	NA	NA	NA	NA	NA	NA	NA	NA	NA	NA	NA	NA	NA	NA	NA	NA	NA	NA	NA	NA	NA	NA	NA
IBTK	2.97	1.76	2.5	3.41	1.32	2.38	2.35	3.99	2.86	3.27	3.33	5.89	4.17	6.48	5.22	4.52	5.23	5.99	5.84	4.75	6	4.55	4.9	4.48	4.26
LOC101928095	0.07	1.63	1.54	2.19	0.52	0.18	0.74	0.09	0.71	0.13	0.44	1.2	1.59	1.13	0.89	0.34	0.45	0.29	1.15	1.4	1.69	0.29	0.52	0.31	1.11
URS0000D5DCED	0.31	0.76	0.98	1.18	0.92	0.85	0.33	0.75	1.28	1.82	0.72	0.65	0.78	0.87	0.75	0.36	1.2	0.9	1.04	0.81	1.42	1.21	0.82	0.98	0.85
LOC101928047	0.25	0.44	0.09	0.11	0.07	0.24	0.14	0.22	0.14	0.3	0.18	0.13	0.26	0.3	0.14	0.49	0.11	0.59	0.3	0.42	0.27	0.2	0.15	0.31	0.35
hsa_circ_0014604	NA	NA	NA	NA	NA	NA	NA	NA	NA	NA	NA	NA	NA	NA	NA	NA	NA	NA	NA	NA	NA	NA	NA	NA	NA
URS0001BD9C22	0	0	0	0	0	0	0	0	0	0	0	0.04	0	0	0	0	0	0	0	0.04	0	0	0	0	0
URS0001BF5919	0.28	0.13	0.15	0.16	0.19	0.06	0.25	0.14	0.14	0.08	0.06	0.1	0.07	0.13	0.15	0.12	0.29	0.17	0.09	0.09	0.1	0.08	0.18	0.06	0.09
hsa_circ_0111718	NA	NA	NA	NA	NA	NA	NA	NA	NA	NA	NA	NA	NA	NA	NA	NA	NA	NA	NA	NA	NA	NA	NA	NA	NA
[truncated: 120,298 more rows]
